# Supplementary material for: Spatial Pattern of Verticillium dahliae Microsclerotia and Cotton Plants with Wilt Symptoms in Commercial Plantations
Source: PLoS One. 2015 Jul 13;10(7):e0132812. doi: 10.1371/journal.pone.0132812 (PMC4500557; doi:10.1371/journal.pone.0132812)
Supplement: S1 Table — (XLS) [file pone.0132812.s003.xls]

## Sheet: Yangling fields inoculum
V. dahliae inoculum density in three commercial cotton fields (Y_A, Y_B, and Y_C) in August 1994. Within each field, the sampling plot was divided into 49 (7 × 7) quadrats of the 1.2 m × 1.2 m size
			CFU per gram of soil
Row	Colum	Plot	Field Y_A	Field Y_B	Field Y_C
1	1	1	2.4	0.8	0.4
2	1	2	1.2	0.8	0
3	1	3	0	1.2	0.4
4	1	4	0.8	1.6	0.4
5	1	5	0	0	0
6	1	6	0.8	0.8	0.4
7	1	7	8.8	2.4	0.4
1	2	8	2.4	2	1.2
2	2	9	0	0	2.4
3	2	10	7.6	1.6	0
4	2	11	0.4	2.8	0
5	2	12	3.6	2	0
6	2	13	0.4	0.4	0.4
7	2	14	0.4	1.6	0
1	3	15	4.8	1.2	0
2	3	16	0.4	1.2	0.8
3	3	17	4.4	0.4	0.4
4	3	18	0.8	0	0
5	3	19	4	0.4	0
6	3	20	6.8	0	0
7	3	21	0.8	0.8	0
1	4	22	6.8	0	0
2	4	23	3.2	1.2	0.4
3	4	24	2	0.8	0
4	4	25	0	2	7.2
5	4	26	4.4	3.2	0
6	4	27	2	1.2	0
7	4	28	6.4	0.4	0
1	5	29	0	0.4	0
2	5	30	3.6	0.8	1.2
3	5	31	0.4	0	0
4	5	32	0.8	0.8	0.4
5	5	33	0.4	0.8	0
6	5	34	1.2	0.8	0.8
7	5	35	0.4	0	0
1	6	36	0	1.6	0
2	6	37	0	0	0.8
3	6	38	0	0.8	0.4
4	6	39	3.6	0.4	0.8
5	6	40	0	4.4	0
6	6	41	2	1.6	1.2
7	6	42	2.4	2	0
1	7	43	2	0.8	0.8
2	7	44	0.8	2.4	0.8
3	7	45	2	2.4	1.6
4	7	46	2.8	0.4	0.8
5	7	47	2	1.6	0
6	7	48	0.4	1.2	0.8
7	7	49	1.6	2.4	1.6
