# Supplementary material for: Spatial Pattern of Verticillium dahliae Microsclerotia and Cotton Plants with Wilt Symptoms in Commercial Plantations
Source: PLoS One. 2015 Jul 13;10(7):e0132812. doi: 10.1371/journal.pone.0132812 (PMC4500557; doi:10.1371/journal.pone.0132812)
Supplement: S2 Table — (XLS) [file pone.0132812.s004.xls]

## Sheet: Weinan fields inoculum density
				copy number/μl quantify using qPCR
Field	wilt scores	Within_row (distance m)	Row	repeat 1	repeat 1	repeat 2	repeat 3	repeat 4	CFU g-1 of soil
W_A	1	0	2	51	149	126	96.9	105.725	2.18309
W_A	2	0.25	2	141	237	268	195	210.25	4.34141
W_A	0	0.5	2	50.5	68.9	64.4	56.5	60.075	1.24048
W_A	1	1	2	225	237	282	127	217.75	4.49627
W_A	0	1.75	2	12.8	2.71	0	5.43	5.235	0.108096
W_A	2	3	2	1060	655	635	723	768.25	15.8634
W_A	1	5	2	611	540	406	475	508	10.4896
W_A	1	8	2	34.3	80.5	83.2	86	71	1.46606
W_A	0	8.25	2	87.2	0	0.445	0	21.9112	0.452441
W_A	0	8.5	2	65	74.5	55.4	79.6	68.625	1.41702
W_A	0	9	2	37.6	30.9	114	93.9	69.1	1.42683
W_A	1	9.75	2	569	373	746	639	581.75	12.0124
W_A	0	11	2	78.7	16.3	63.3	84.3	60.65	1.25235
W_A	1	13	2	476	448	380	307	402.75	8.3163
W_A	1	16	2	545	684	734	682	661.25	13.654
W_A	2	16.25	2	327	471	422	422	410.5	8.47633
W_A	3	16.5	2	206	211	94.7	85.6	149.325	3.08338
W_A	1	17	2	85.5	80.9	92.6	70.8	82.45	1.70249
W_A	0	17.75	2	87.8	53.9	25.9	41.7	52.325	1.08045
W_A	0	19	2	118	74.1	23.4	111	81.625	1.68546
W_A	2	21	2	437.3	415	471	502	456.325	9.42256
W_A	2	24	2	113	169	111	134	131.75	2.72048
W_A	2	24.25	2	73.1	120	81.3	65.6	85	1.75515
W_A	1	24.5	2	75.1	87.6	36	81.1	69.95	1.44438
W_A	1	25	2	354	273	237	261	281.25	5.80747
W_A	0	25.75	2	36.6	21.7	11.5	31	25.2	0.520349
W_A	1	27	2	161	314	220	295	247.5	5.11057
W_A	1	29	2	293	356	153	311	278.25	5.74552
W_A	0	32	2	24.6	45.5	8.69	8.87	21.915	0.452518
W_A	1	32.25	2	69.3	43	100	106	79.575	1.64313
W_A	0	32.5	2	0.227	12.5	4.1	52.5	17.3317	0.35788
W_A	0	33	2	50.7	44	53.9	32.2	45.2	0.933325
W_A	1	33.75	2	175.6	271	150	203	199.9	4.12769
W_A	2	35	2	19.3	19.2	34.5	17.7	22.675	0.468211
W_A	0	37	2	0.918	9.74	16.8	27.3	13.6895	0.282672
W_A	0	0	6	38.7	45.7	142	40.5	66.725	1.37779
W_A	1	0.25	6	73.9	78.3	83.9	75.6	77.925	1.60906
W_A	4	0.5	6	9560	14400	17600	6740	12075	249.334
W_A	0	1	6	0	0	2.7	0	0.675	0.0139379
W_A	2	1.75	6	1380	419	346	457	650.5	13.432
W_A	0	3	6	14.6	109	111	112	86.65	1.78922
W_A	2	5	6	809	983	699	816	826.75	17.0714
W_A	0	8	6	251	193	247	123	203.5	4.20203
W_A	3	8.25	6	61.7	35.9	17.5	14.4	32.375	0.668504
W_A	2	8.5	6	658	1000	520	674	713	14.7226
W_A	3	9	6	649	341	485	442	479.25	9.89593
W_A	1	9.75	6	381	436	364	704	471.25	9.73074
W_A	3	11	6	554	323	486	604	491.75	10.154
W_A	3	13	6	116	62.4	65.7	72.9	79.25	1.63642
W_A	2	16	6	792	649	936	1750	1031.75	21.3044
W_A	0	16.25	6	136	286	345	258	256.25	5.29125
W_A	0	16.5	6	112	130	241	189	168	3.469
W_A	2	17	6	7390	8470	8350	5500	7427.5	153.369
W_A	1	17.75	6	752	894	306	455	601.75	12.4254
W_A	2	19	6	656	579	784	787	701.5	14.4851
W_A	2	21	6	118	0	192	141	112.75	2.32815
W_A	1	24	6	257	241	104	258	215	4.43949
W_A	0	24.25	6	55.4	59.2	68.2	44	56.7	1.17079
W_A	0	24.5	6	29.4	59.6	21.9	25.2	34.025	0.702575
W_A	0	25	6	34.1	0	10.1	25	17.3	0.357224
W_A	0	25.75	6	2.19	6.49	12.1	7.98	7.19	0.148465
W_A	3	27	6	25.7	30.5	0	14.6	17.7	0.365483
W_A	0	29	6	43.1	49.4	63.7	32.7	47.225	0.975139
W_A	1	32	6	274	307	256	173	252.5	5.21382
W_A	1	32.25	6	420	306	321	298	336.25	6.94315
W_A	3	32.5	6	152	244	147	125	167	3.44835
W_A	3	33	6	265	291	264	337	289.25	5.97266
W_A	1	33.75	6	11.8	18.6	7.22	29.9	16.88	0.348551
W_A	0	35	6	42	30	32.7	87.6	48.075	0.99269
W_A	1	37	6	526	679	626	1150	745.25	15.3885
W_B	1	0	2	35.1	61.5	46.5	62.5	51.4	1.06135
W_B	0	0.25	2	25.5	36.5	22.1	20	26.025	0.537385
W_B	0	0.5	2	20.3	76.5	61.5	23.8	45.525	0.940036
W_B	0	1	2	46.5	74.9	37.6	70.3	57.325	1.18369
W_B	1	1.75	2	26.9	24.6	22.6	116	47.525	0.981333
W_B	0	3	2	8.17	15.1	26.5	19.9	17.4175	0.35965
W_B	1	5	2	93.5	95.8	74.3	142	101.4	2.09379
W_B	0	8	2	5.91	58.4	25.2	10.4	24.9775	0.515755
W_B	0	8.25	2	6.65	11.7	11.4	34.6	16.0875	0.332187
W_B	NA	8.5	2	133	87.8	408	31.2	165	3.40705
W_B	0	9	2	4.1	15.8	0.152	15	8.763	0.180945
W_B	0	9.75	2	113	65.5	114	84.1	94.15	1.94408
W_B	1	11	2	173	136	95.3	107	127.825	2.63943
W_B	0	13	2	23.3	6.73	20.3	14.6	16.2325	0.335181
W_B	0	16	2	17.8	21.2	14.1	21.4	18.625	0.384584
W_B	0	16.25	2	1.86	26	15.2	6.87	12.4825	0.257748
W_B	0	16.5	2	40.4	84.7	13	110	62.025	1.28074
W_B	0	17	2	19	21.7	4.41	16.5	15.4025	0.318043
W_B	1	17.75	2	23.4	45.6	45.2	16.9	32.775	0.676764
W_B	0	19	2	44.7	20.4	43.1	27.1	33.825	0.698445
W_B	0	21	2	2.24	4.44	9.56	3.56	4.95	0.102211
W_B	0	24	2	43.3	21.3	27.6	22.5	28.675	0.592104
W_B	1	24.25	2	31.6	24.4	15.9	25.9	24.45	0.504863
W_B	NA	24.5	2	112	183	106	157	139.5	2.88051
W_B	0	25	2	5.12	8.27	8.96	10.8	8.2875	0.171127
W_B	0	25.75	2	88.8	55	64	103	77.7	1.60441
W_B	0	27	2	17.9	59.1	12.4	26.6	29	0.598815
W_B	0	29	2	9.65	28.1	16.8	2.26	14.2025	0.293264
W_B	0	32	2	59.9	16.9	21.1	20.2	29.525	0.609655
W_B	0	32.25	2	110	79.1	35	42.3	66.6	1.37521
W_B	0	32.5	2	36.5	72.8	134	107	87.575	1.80832
W_B	0	33	2	65.5	43.9	64.7	40.3	53.6	1.10677
W_B	0	33.75	2	23.6	37.5	43.9	68.4	43.35	0.895125
W_B	NA	35	2	212	329	353	228	280.5	5.79198
W_B	0	37	2	116	132	53.1	57.2	89.575	1.84961
W_B	1	0	6	58.5	55.7	117	70.3	75.375	1.5564
W_B	0	0.25	6	118	143	149	159	142.25	2.93729
W_B		0.5	6	16.4	34.7	2.08	19	18.045	0.372607
W_B	0	1	6	19.1	47.9	34.4	117	54.6	1.12742
W_B	0	1.75	6	137	136	65.2	171	127.3	2.62859
W_B	0	3	6	271	451	522	382	406.5	8.39373
W_B	2	5	6	3940	3230	3630	3380	3545	73.1999
W_B	0	8	6	100	147	185	139	142.75	2.94761
W_B	0	8.25	6	74.9	36.3	64.7	52	56.975	1.17646
W_B	1	8.5	6	97.2	114	57.1	171	109.825	2.26775
W_B	1	9	6	56.4	158	126	94.3	108.675	2.24401
W_B	0	9.75	6	681	653	692	854	720	14.8671
W_B	1	11	6	279	312	414	243	312	6.44242
W_B	1	13	6	173	161	220	139	173.25	3.5774
W_B	NA	16	6	66.6	16.9	2.86	36.3	30.665	0.633195
W_B	NA	16.25	6	36.5	107	78.3	88.7	77.625	1.60286
W_B	NA	16.5	6	145	107	92.3	85.8	107.525	2.22026
W_B	0	17	6	12.1	12.9	8.61	3.9	9.3775	0.193634
W_B	0	17.75	6	20.3	79.4	56	33.8	47.375	0.978236
W_B	1	19	6	47.5	107	97.4	67.1	79.75	1.64674
W_B	0	21	6	40.7	23	31.1	7.47	25.5675	0.527938
W_B	0	24	6	17.1	25.2	34.6	6.96	20.965	0.432902
W_B	0	24.25	6	74.8	74.7	308	93.4	137.725	2.84385
W_B	1	24.5	6	97.2	57.5	85.5	76.6	79.2	1.63538
W_B	0	25	6	65.1	94.7	90.6	31	70.35	1.45264
W_B	1	25.75	6	125	149	119	256	162.25	3.35027
W_B	0	27	6	35.6	62.2	46.5	24.4	42.175	0.870862
W_B	0	29	6	39.5	54.7	32.2	65	47.85	0.988044
W_B	0	32	6	103	116	102	214	133.75	2.76177
W_B	0	32.25	6	19	57	64.9	12.1	38.25	0.789816
W_B	0	32.5	6	80.7	152	79	74.9	96.65	1.99571
W_B	0	33	6	53.4	88.4	78.8	75.7	74.075	1.52956
W_B	NA	33.75	6	91.5	186	93.8	73.7	111.25	2.29718
W_B	0	35	6	200	205	267	309	245.25	5.06411
W_B	0	37	6	315	258	148	246	241.75	4.99184
W_C	1	0	2	33.3	89.2	99.9	57.7	70.025	1.44593
W_C	NA	0.25	2	0	0	0	0	0	0
W_C	0	0.5	2	185	269	230	213	224.25	4.63049
W_C	0	1	2	61.7	38.3	27.6	42.9	42.625	0.880154
W_C	1	1.75	2	1.65	3.24	2.29	1.59	2.1925	0.0452725
W_C	2	3	2	2610	1900	1490	2010	2002.5	41.3492
W_C	NA	5	2	152	129	119	192	148	3.05602
W_C	0	8	2	1650	1700	1860	1610	1705	35.2062
W_C	0	8.25	2	1380	1110	1150	1330	1242.5	25.6561
W_C	1	8.5	2	0	0	0	0	0	0
W_C	2	9	2	4110	5810	5760	8340	6005	123.996
W_C	1	9.75	2	33	56.6	17.8	49	39.1	0.807367
W_C	NA	11	2	124	296	126	161	176.75	3.64967
W_C	4	13	2	651	484	716	660	627.75	12.9623
W_C	1	16	2	98.7	105	106	162	117.925	2.43501
W_C	NA	16.25	2	29.8	28.8	36.1	28.2	30.725	0.634434
W_C	0	16.5	2	121	40.3	78.5	52.4	73.05	1.50839
W_C	NA	17	2	0	0	0	0	0	0
W_C	0	17.75	2	53.4	35.5	33.6	33.9	39.1	0.807367
W_C	1	19	2	8.2	45.1	11.6	24	22.225	0.458919
W_C	3	21	2	27.4	66.2	63.1	39.3	49	1.01179
W_C	2	24	2	188	160	183	332	215.75	4.45498
W_C	3	24.25	2	2020	1230	1050	951	1312.75	27.1067
W_C	NA	24.5	2	902	950	1310	2340	1375.5	28.4024
W_C	0	25	2	111	290	217	87.5	176.375	3.64193
W_C	0	25.75	2	1110	1240	1010	893	1063.25	21.9548
W_C	1	27	2	0	12	12.7	27.5	13.05	0.269467
W_C	0	29	2	302	235	333	202	268	5.53387
W_C	0	32	2	37.7	0	30.1	138	51.45	1.06238
W_C	3	32.25	2	12300	13800	11900	20200	14550	300.44
W_C	NA	32.5	2	878	1080	1300	1640	1224.5	25.2844
W_C	NA	33	2	9.24	4.79	39.4	5.68	14.7775	0.305137
W_C	1	33.75	2	15.7	44.7	48.7	49.7	39.7	0.819757
W_C	1	35	2	13.7	35.6	94.7	49.3	48.325	0.997853
W_C	0	37	2	48.5	2.11	30	31.3	27.9775	0.577701
W_C	NA	0	6	236	125	251	139	187.75	3.87681
W_C	0	0.25	6	121	187	81.5	67.2	114.175	2.35758
W_C	NA	0.5	6	101	59.1	281	52.6	123.425	2.54858
W_C	0	1	6	23.5	28.5	5.12	60.4	29.38	0.606661
W_C	NA	1.75	6	202	49.9	44	17.8	78.425	1.61938
W_C	3	3	6	5190	17700	6430	14200	10880	224.659
W_C	1	5	6	9.58	12.4	11.7	26.7	15.095	0.311693
W_C	1	8	6	4510	4510	4430	4100	4387.5	90.5965
W_C	2	8.25	6	1350	2320	1970	1750	1847.5	38.1486
W_C	1	8.5	6	169	236	156	113	168.5	3.47932
W_C	0	9	6	15.7	20.3	28.9	11.5	19.1	0.394392
W_C	3	9.75	6	1280	1210	1330	1500	1330	27.4629
W_C	NA	11	6	1	5.19	20.2	12.8	9.7975	0.202306
W_C	0	13	6	96.5	35.4	95.4	25.4	63.175	1.30449
W_C	0	16	6	4.03	4.33	3.67	212	56.0075	1.15649
W_C	0	16.25	6	20.8	30.7	9.14	20.2	20.21	0.417312
W_C	0	16.5	6	26.6	54.7	66.9	96.6	61.2	1.26371
W_C	0	17	6	27.4	23.6	4.71	0	13.9275	0.287586
W_C	NA	17.75	6	41	29.3	36.6	43.5	37.6	0.776394
W_C	0	19	6	23.5	33.1	27	50.2	33.45	0.690702
W_C	NA	21	6	27.4	12.1	4.76	40.6	21.215	0.438064
W_C	0	24	6	2.09	6.53	3.54	2.72	3.72	0.0768135
W_C	NA	24.25	6	3.01	3.49	9.36	3.91	4.9425	0.102057
W_C	1	24.5	6	192	131	128	814	316.25	6.53018
W_C	1	25	6	1040	1030	402	687	789.75	16.3074
W_C	3	25.75	6	148	122	72.9	90.6	108.375	2.23781
W_C	NA	27	6	165	191	253	141	187.5	3.87165
W_C	0	29	6	247	298	244	255	261	5.38933
W_C	1	32	6	17.3	17.6	6.57	5.84	11.8275	0.244224
W_C	0	32.25	6	130	55.7	31.1	69.5	71.575	1.47794
W_C	NA	32.5	6	42	7.15	22.4	42.9	28.6125	0.590813
W_C	NA	33	6	2.59	3.9	2.3	11.1	4.9725	0.102676
W_C	0	33.75	6	122	67.5	53.4	51.7	73.65	1.52078
W_C	0	35	6	15.8	72.6	27.3	31	36.675	0.757294
W_C	NA	37	6	113	118	129	44.7	101.175	2.08914
