# Supplementary material for: Spatial Pattern of Verticillium dahliae Microsclerotia and Cotton Plants with Wilt Symptoms in Commercial Plantations
Source: PLoS One. 2015 Jul 13;10(7):e0132812. doi: 10.1371/journal.pone.0132812 (PMC4500557; doi:10.1371/journal.pone.0132812)
Supplement: S3 Table — (XLS) [file pone.0132812.s005.xls]

## Sheet: Weinan fields wilt scores
Wilt socres were assessed in late August on a scale of 0-4 in Weinan fields in a plot of size 20 rows ×37 m in each field
Field	Plant number	Row_1	Row_2	Row_3	Row_4	Row_5	Row_6	Row_7
W_A	1	2	1	NA	0	0	0	0
W_A	2	0	2	NA	0	1	1	1
W_A	3	1	0	1	1	1	4	0
W_A	4	1	1	NA	2	0	0	1
W_A	5	0	1	0	2	1	NA	0
W_A	6	1	1	1	0	0	0	0
W_A	7	0	2	1	1	0	2	NA
W_A	8	0	0	1	1	1	2	0
W_A	9	0	0	0	0	1	2	1
W_A	10	0	NA	0	0	0	NA	1
W_A	11	1	1	0	2	1	2	0
W_A	12	1	1	1	1	0	1	0
W_A	13	1	2	1	1	0	0	1
W_A	14	0	3	1	2	0	1	1
W_A	15	0	0	1	1	1	NA	0
W_A	16	3	0	0	0	2	0	0
W_A	17	0	0	0	0	3	0	0
W_A	18	1	0	0	0	2	0	1
W_A	19	1	NA	2	0	2	0	1
W_A	20	1	2	2	1	1	0	1
W_A	21	1	1	1	0	0	3	1
W_A	22	0	1	0	0	0	2	1
W_A	23	0	2	0	0	0	0	1
W_A	24	1	1	0	1	0	0	NA
W_A	25	1	NA	1	1	1	0	0
W_A	26	2	1	1	0	1	0	NA
W_A	27	0	1	1	1	2	1	NA
W_A	28	0	2	0	0	1	NA	0
W_A	29	1	0	0	1	0	0	1
W_A	30	1	0	NA	1	0	0	2
W_A	31	0	0	1	NA	0	1	2
W_A	32	0	2	1	1	0	2	2
W_A	33	0	NA	1	1	1	0	NA
W_A	34	0	1	0	1	2	0	1
W_A	35	0	0	1	0	1	0	0
W_A	36	1	0	2	1	0	3	0
W_A	37	1	0	1	1	0	2	1
W_A	38	1	0	1	1	1	0	1
W_A	39	1	1	1	1	1	3	2
W_A	40	0	2	2	0	1	2	1
W_A	41	0	1	1	1	2	2	0
W_A	42	1	NA	1	0	2	1	3
W_A	43	0	2	1	1	2	2	NA
W_A	44	1	1	1	1	0	0	NA
W_A	45	1	0	0	2	0	2	1
W_A	46	1	0	1	2	0	3	NA
W_A	47	1	0	1	2	0	NA	1
W_A	48	0	0	0	1	0	3	NA
W_A	49	1	NA	0	1	2	0	1
W_A	50	1	0	0	1	1	0	1
W_A	51	1	1	0	1	2	2	NA
W_A	52	0	1	0	0	1	3	0
W_A	53	0	2	0	0	2	2	2
W_A	54	0	3	1	0	0	2	0
W_A	55	1	NA	1	0	1	3	2
W_A	56	1	2	0	0	0	0	1
W_A	57	1	3	1	0	2	0	2
W_A	58	2	2	1	0	2	3	1
W_A	59	1	NA	0	2	2	3	2
W_A	60	1	0	0	1	0	2	0
W_A	61	2	0	0	1	1	1	1
W_A	62	1	0	1	1	2	0	1
W_A	63	0	2	NA	0	0	0	2
W_A	64	0	1	1	0	0	0	0
W_A	65	0	1	1	0	1	1	0
W_A	66	1	2	2	1	0	0	0
W_A	67	0	3	1	2	2	0	1
W_A	68	0	2	1	1	1	0	0
W_A	69	0	1	0	1	2	1	0
W_A	70	0	1	0	0	1	2	0
W_A	71	0	NA	0	0	2	0	0
W_A	72	1	0	2	0	2	0	0
W_A	73	1	NA	1	2	0	3	0
W_A	74	0	0	2	1	1	2	0
W_A	75	1	0	1	1	0	NA	1
W_A	76	1	NA	1	0	2	3	1
W_A	77	0	1	1	1	1	1	2
W_A	78	1	2	1	0	0	1	1
W_A	79	0	0	NA	0	2	3	1
W_A	80	0	0	NA	0	1	NA	0
W_A	81	1	0	1	1	1	2	0
W_A	82	1	0	1	0	1	0	0
W_A	83	0	1	1	2	0	0	0
W_A	84	0	1	0	1	0	0	0
W_A	85	0	3	0	1	0	1	1
W_A	86	0	2	0	2	2	1	2
W_A	87	0	2	1	1	1	2	1
W_A	88	1	0	0	2	1	2	1
W_A	89	1	0	0	0	2	NA	0
W_A	90	1	1	0	0	1	2	*
W_A	91	0	1	1	0	0	0	1
W_A	92	0	2	NA	1	0	0	0
W_A	93	1	1	1	1	0	1	0
W_A	94	1	0	0	1	2	2	0
W_A	95	0	0	1	1	1	3	0
W_A	96	1	NA	1	0	0	2	0
W_A	97	2	0	NA	1	1	2	2
W_A	98	0	2	0	NA	2	1	1
W_A	99	0	2	0	2	2	0	2
W_A	100	1	1	0	1	1	0	3
W_A	101	1	NA	0	1	0	0	1
W_A	102	0	1	0	1	NA	NA	1
W_A	103	0	1	0	0	0	0	0
W_A	104	0	0	0	0	0	0	0
W_A	105	0	0	1	0	1	0	0
W_A	106	2	0	1	0	1	2	1
W_A	107	0	1	3	0	2	3	1
W_A	108	3	NA	2	1	0	2	NA
W_A	109	1	2	2	0	0	3	2
W_A	110	0	1	1	1	0	NA	1
W_A	111	1	0	NA	1	1	2	0
W_A	112	1	1	0	1	2	0	1
W_A	113	1	1	0	1	2	0	0
W_A	114	2	0	0	2	2	0	1
W_A	115	2	1	0	1	2	0	1
W_A	116	0	1	0	1	1	2	0
W_A	117	0	2	0	0	1	1	0
W_A	118	0	1	1	0	0	2	1
W_A	119	0	1	0	0	0	2	2
W_A	120	2	NA	1	1	0	3	2
W_A	121	1	1	1	0	1	0	1
W_A	122	1	2	0	0	1	NA	2
W_A	123	1	NA	0	0	2	1	1
W_A	124	2	1	0	0	1	1	0
W_A	125	0	2	1	1	0	3	1
W_A	126	0	1	1	2	1	3	1
W_A	127	0	2	0	2	1	3	1
W_A	128	0	NA	0	1	0	1	0
W_A	129	0	0	0	0	0	3	0
W_A	130	0	1	1	1	0	1	0
W_A	131	2	NA	1	0	0	0	1
W_A	132	2	0	0	1	0	0	3
W_A	133	0	0	0	NA	0	0	0
W_A	134	0	NA	0	0	0	0	1
W_A	135	0	0	0	1	0	1	2
W_A	136	0	1	1	1	1	NA	1
W_A	137	0	0	1	1	0	1	0
W_A	138	0	NA	1	0	0	3	0
W_A	139	0	0	0	0	0	3	0
W_A	140	NA	1	0	0	0	0	2
W_A	141	0	1	0	0	1	0	1
W_A	142	NA	2	0	0	0	0	2
W_A	143	0	0	0	1	0	0	0
W_A	144		0	0	0	1	1	1
W_A	145		0	1	1			0
W_A	146		0	NA	1			1
W_A	147		0	0	0			2
W_A	148		1	1	0			0
W_A	149		0	1				0
W_A								0
Field	Plant number	Row_1	Row_2	Row_3	Row_4	Row_5	Row_6	Row_7
W_B	1	0	1	0	1	0	1	1
W_B	2	0	0	0	NA	0	0	0
W_B	3	NA	0	0	NA	0	NA	1
W_B	4	NA	0	0	NA	1	1	0
W_B	5	NA	0	0	0	1	0	1
W_B	6	NA	1	0	NA	0	0	1
W_B	7	0	NA	0	0	0	NA	0
W_B	8	0	1	1	0	0	0	0
W_B	9	0	0	0	NA	0	0	1
W_B	10	0	0	0	1	NA	1	1
W_B	11	1	1	1	1	NA	2	1
W_B	12	2	1	0	0	1	1	0
W_B	13	1	0	0	NA	0	0	0
W_B	14	1	0	0	1	0	1	1
W_B	15	1	0	NA	1	NA	0	0
W_B	16	1	NA	0	0	2	0	0
W_B	17	1	1	0	NA	0	0	1
W_B	18	1	1	1	0	NA	0	0
W_B	19	1	1	0	1	1	0	0
W_B	20	1	0	0	NA	1	1	0
W_B	21	0	1	0	0	1	2	0
W_B	22	1	1	0	1	0	2	1
W_B	23	0	1	1	1	0	1	0
W_B	24	0	1	0	0	0	1	0
W_B	25	1	1	NA	0	0	NA	0
W_B	26	1	0	0	1	0	0	1
W_B	27	0	0	0	0	0	0	1
W_B	28	1	0	1	NA	2	0	0
W_B	29	1	0	1	NA	1	0	0
W_B	30	2	0	0	NA	1	0	0
W_B	31	0	1	NA	NA	1	1	0
W_B	32	NA	1	0	0	0	0	0
W_B	33	0	0	NA	0	0	0	0
W_B	34	NA	0	0	0	0	0	0
W_B	35	1	0	1	0	1	1	0
W_B	36	1	NA	0	0	0	0	1
W_B	37	1	0	0	1	0	1	0
W_B	38	1	0	1	0	0	1	0
W_B	39	0	0	0	0	0	NA	0
W_B	40	0	0	0	0	NA	0	1
W_B	41	0	0	0	0	1	1	0
W_B	42	0	0	0	1	NA	0	1
W_B	43	0	0	1	0	0	0	1
W_B	44	1	1	1	0	1	1	0
W_B	45	0	0	1	0	1	1	0
W_B	46	0	1	0	NA	1	1	0
W_B	47	1	0	NA	NA	NA	1	0
W_B	48	1	NA	NA	0	NA	0	1
W_B	49	1	0	0	0	1	0	1
W_B	50	NA	0	0	NA	1	1	1
W_B	51	NA	0	0	NA	1	1	0
W_B	52	1	0	1	NA	1	1	0
W_B	53	0	NA	0	0	1	0	1
W_B	54	1	0	NA	NA	1	1	1
W_B	55	0	0	NA	NA	0	1	1
W_B	56	0	0	0	NA	1	1	0
W_B	57	0	1	0	1	1	1	0
W_B	58	0	0	0	0	1	0	1
W_B	59	1	0	1	0	1	1	0
W_B	60	1	2	0	0	1	NA	1
W_B	61	0	1	0	0	1	NA	0
W_B	62	1	0	NA	0	1	0	1
W_B	63	1	0	1	1	0	NA	1
W_B	64	0	0	0	NA	0	NA	1
W_B	65	0	0	0	NA	0	NA	0
W_B	66	0	1	1	NA	NA	NA	1
W_B	67	0	0	0	NA	NA	0	1
W_B	68	0	0	0	0	0	0	1
W_B	69	0	0	0	0	0	0	0
W_B	70	0	0	0	NA	0	0	0
W_B	71	1	1	0	1	0	0	0
W_B	72	0	0	0	0	0	0	0
W_B	73	NA	1	0	1	0	0	1
W_B	74	0	1	0	1	0	1	0
W_B	75	0	0	0	NA	0	1	NA
W_B	76	1	0	0	0	0	1	NA
W_B	77	1	1	0	0	1	1	NA
W_B	78	1	1	0	NA	0	1	NA
W_B	79	0	1	NA	0	0	0	NA
W_B	80	0	0	0	0	0	0	NA
W_B	81	NA	0	0	0	1	0	NA
W_B	82	0	0	1	0	1	0	NA
W_B	83	0	0	0	1	1	0	NA
W_B	84	0	0	0	0	1	0	2
W_B	85	0	0	1	0	1	0	1
W_B	86	0	1	0	0	1	0	0
W_B	87	NA	0	0	0	1	0	0
W_B	88	NA	1	1	0	0	NA	0
W_B	89	NA	NA	0	1	1	0	0
W_B	90	NA	0	NA	1	1	0	NA
W_B	91	NA	0	NA	1	1	0	1
W_B	92	NA	0	0	0	1	0	1
W_B	93	0	1	NA	1	2	1	0
W_B	94	0	0	0	2	0	0	0
W_B	95	0	0	0	1	0	0	1
W_B	96	0	0	NA	NA	1	0	0
W_B	97	NA	0	1	NA	1	NA	0
W_B	98	NA	0	0	NA	1	NA	0
W_B	99	NA	1	0	0	NA	1	0
W_B	100	NA	NA	0	0	NA	0	0
W_B	101	NA	0	NA	1	NA	0	0
W_B	102	NA	0	0	NA	0	0	1
W_B	103	0	NA	0	NA	NA	0	NA
W_B	104	0	0	0	NA	NA	0	1
W_B	105	0	0	0	1	NA	0	1
W_B	106	0	1	0	NA	NA	1	0
W_B	107	0	1	0	NA	0	1	1
W_B	108	1	1	0	0	0	1	1
W_B	109	0	NA	1	1	0	0	0
W_B	110	0	0	1	0	0	0	0
W_B	111	0	0	1	0	0	0	0
W_B	112	0	0	2	0	1	0	0
W_B	113	0	0	NA	1	1	1	1
W_B	114	0	0	NA	0	1	1	1
W_B	115	0	0	0	0	1	0	0
W_B	116	0	1	0	NA	1	0	0
W_B	117	0	0	1	0	0	0	0
W_B	118	1	0	0	0	0	0	0
W_B	119	0	0	0	NA	0	0	0
W_B	120	0	0	0	0	0	0	0
W_B	121	0	NA	0		0	0	0
W_B	122	0	NA	0	NA	0	0	0
W_B	123	0	0	0	0	NA	0	1
W_B	124	0	0	NA	0	NA	0	1
W_B	125	0	NA	0	0	0	0	0
W_B	126	0	0	0	0	0	0	1
W_B	127	0	0	0	0	NA	0	0
W_B	128	0	0	0	0	NA	NA	0
W_B	129	0	1	NA	NA	0	NA	NA
W_B	130	0	0	1	NA	0	1	0
W_B	131	0	NA	0	NA	1	1	NA
W_B	132	0	0	0	NA	1	1	1
W_B	133	1	NA	0	NA	1	1	0
W_B	134	1	NA	0	NA	0	1	0
W_B	135		NA	1	0	1	0	0
W_B	136		NA	0	0	0	0	1
W_B	137		NA	0	0	0	0	0
W_B	138		NA	NA	0	1	0	0
W_B	139		NA	0	0	0	NA	0
W_B	140		0			1	0	0
W_B	141		0			1	0	0
W_B	142		1			0	0	0
W_B	143		0			0		0
W_B	144		NA			0		NA
W_B	145		NA			0		0
W_B	146		0			0		0
W_B	147					0		0
W_B	148					0		0
W_B	149							1
W_B	150							1
Field	Plant number	Row_1	Row_2	Row_3	Row_4	Row_5	Row_6	Row_7
W_C	1	NA	1	3	0	0	0	2
W_C	2	NA	NA	2	0	0	0	1
W_C	3	0	0	2	0	0	NA	0
W_C	4	NA	0	0	0	0	0	0
W_C	5	NA	0	0	NA	0	1	0
W_C	6	0	0	0	0	0	NA	0
W_C	7	0	0	0	1	0	NA	0
W_C	8	NA	1	1	1	NA	2	0
W_C	9	1	NA	0	0	1	0	0
W_C	10	0	0	1	0	1	1	NA
W_C	11	NA	0	1	0	1	NA	1
W_C	12	0	0	0	0	0	2	2
W_C	13	0	0	0	0	NA	1	0
W_C	14	1	0	0	0	0	NA	0
W_C	15	1	0	1	1	NA	3	1
W_C	16	0	0	4	0	NA	NA	NA
W_C	17	1	NA	1	NA	0	3	1
W_C	18	0	1	1	1	0	2	NA
W_C	19	NA	NA	0	0	0	3	0
W_C	20	0	NA	0	0	NA	3	NA
W_C	21	NA	0	0	0	1	NA	0
W_C	22	0	0	1	1	NA	0	1
W_C	23	NA	0	2	NA	NA	2	0
W_C	24	NA	1	1	NA	2	1	NA
W_C	25	NA	1	0	1	NA	NA	0
W_C	26	NA	NA	0	0	0	NA	0
W_C	27	0	0	0	0	0	NA	0
W_C	28	0	0	0	NA	0	1	1
W_C	29	0	NA	1	0	0	2	1
W_C	30	0	1	NA	1	NA	1	1
W_C	31	0	0	0	0	0	0	0
W_C	32	0	0	0	0	0	0	1
W_C	33	NA	0	3	0	0	3	0
W_C	34	0	1	0	NA	0	2	NA
W_C	35	0	0	2	0	NA	NA	0
W_C	36	NA	2	NA	0	NA	NA	1
W_C	37	NA	1	0	0	1	NA	1
W_C	38	NA	1	0	0	0	0	0
W_C	39	0	NA	1	0	NA	NA	0
W_C	40	0	1	1	0	NA	NA	0
W_C	41	NA	1	2	0	NA	NA	1
W_C	42	NA	0	0	0	NA	NA	0
W_C	43	NA	1	0	0	0	0	NA
W_C	44	0	0	0	0	0	1	NA
W_C	45	NA	1	3	2	0	0	0
W_C	46	0	NA	0	0	0	0	0
W_C	47	0	0	0	0	0	NA	NA
W_C	48	NA	NA	0	1	0	NA	0
W_C	49	0	1	0	0	1	2	1
W_C	50	0	2	0	2	1	NA	0
W_C	51	0	0	1	NA	2	NA	0
W_C	52	NA	0	0	0	3	0	0
W_C	53	NA	4	1	0	NA	0	0
W_C	54	NA	0	0	0	0	0	2
W_C	55	0	0	0	0	0	0	2
W_C	56	0	1	0	0	NA	NA	1
W_C	57	0	0	0	0	NA	NA	0
W_C	58	0	1	0	0	NA	NA	0
W_C	59	0	0	1	NA	NA	NA	NA
W_C	60	NA	1	0	NA	0	2	1
W_C	61	NA	NA	1	NA	0	2	0
W_C	62	1	0	0	0	NA	1	0
W_C	63	0	1	0	NA	NA	0	2
W_C	64	0	NA	0	0	0	0	NA
W_C	65	0	1	0	0	0	0	1
W_C	66	0	0	3	0	0	NA	0
W_C	67	0	0	2	2	0	0	0
W_C	68	0	0	NA	0	0	NA	1
W_C	69	0	0	2	0	NA	NA	0
W_C	70	0	1	2	0	0	NA	0
W_C	71	1	NA	2	1	NA	NA	0
W_C	72	0	0	0	3	0	NA	0
W_C	73	0	0	0	0	0	NA	0
W_C	74	0	1	0	0	NA	0	1
W_C	75	0	3	NA	NA	1	0	1
W_C	76	0	1	0	0	0	0	1
W_C	77	0	0	0	0	0	NA	0
W_C	78	NA	0	0	0	0	0	NA
W_C	79	0	1	0	0	1	NA	NA
W_C	80	1	2	NA	NA	2	1	0
W_C	81	0	1	NA	NA	0	1	0
W_C	82	0	0	0	NA	NA	NA	1
W_C	83	NA	0	1	2	NA	3	NA
W_C	84	NA	0	0	0	NA	0	NA
W_C	85	NA	0	0	0	0	NA	2
W_C	86	0	2	0	3	1	NA	3
W_C	87	1	3	0	NA	1	1	2
W_C	88	0	NA	0	NA	1	0	1
W_C	89	0	0	0	NA	NA	0	2
W_C	90	NA	0	2	0	0	0	1
W_C	91	0	0	1	4	1	2	0
W_C	92	0	0	0	4	0	1	2
W_C	93	0	0	0	0	0	0	0
W_C	94	1	0	0	0	0	0	0
W_C	95	0	0	0	0	1	NA	1
W_C	96	NA	1	0	0	NA	0	0
W_C	97	NA	3	0	0	NA	0	0
W_C	98	1	NA	0	NA	0	0	1
W_C	99	NA	1	0	0	0	0	3
W_C	100	NA	0	0	0	0	NA	1
W_C	101	0	0	0	0	0	1	3
W_C	102	0	0	2	0	1	0	3
W_C	103	1	NA	1	0	1	NA	1
W_C	104	2	0	1	0	0	NA	0
W_C	105	0	0	3	0	0	NA	0
W_C	106	0	0	0	0	0	0	0
W_C	107	0	0	NA	0	0	1	0
W_C	108	NA	1	0	NA	1	NA	0
W_C	109	0	0	0	1	0	0	NA
W_C	110	NA	2	0	NA	0	NA	1
W_C	111	NA	1	0	0	0	NA	NA
W_C	112	0	NA	1	NA	1	NA	NA
W_C	113	0	1	0	0	1	NA	1
W_C	114	NA	2	0			NA
W_C	115	NA	1	1
W_C	116	NA	0	0
W_C	117	NA	0	0
W_C	118		0	NA
W_C	119		NA	NA
W_C	120		NA	NA
W_C	121		NA	2
W_C	122		1
W_C	123		0
W_C	124		0
W_C	125		1
W_C	126		4
W_C	127		1
W_C	128		0
W_C	129		1
W_C	130		1
W_C	131		0
W_C	132		0
NA: Not assessed, missing plant
