# Supplementary material for: Spatial Pattern of Verticillium dahliae Microsclerotia and Cotton Plants with Wilt Symptoms in Commercial Plantations
Source: PLoS One. 2015 Jul 13;10(7):e0132812. doi: 10.1371/journal.pone.0132812 (PMC4500557; doi:10.1371/journal.pone.0132812)
Supplement: S4 Table — (XLS) [file pone.0132812.s006.xls]

## Sheet: Xinjing fields wilt scores
Wilt socres were assessed in late August to early September on a scale of 0-4 in Xinjiang fields in a plot of size 20 rows with 300 plants per row in each field
Field	Plant number	Row_1	Row_2	Row_3	Row_4	Row_5	Row_6	Row_7	Row_8	Row_9	Row_10	Row_11	Row_12	Row_13	Row_14	Row_15	Row_16	Row_17	Row_18	Row_19	Row_20
X_A	1	1	3	2	0	2	1	2	3	3	3	4	2	2	4	3	3	4	2	3	4
X_A	2	2	1	1	2	3	1	3	0	2	4	2	0	3	3	1	NA	4	2	3	4
X_A	3	3	1	1	0	2	0	2	1	0	4	NA	NA	3	2	0	1	3	2	3	3
X_A	4	0	0	1	1	1	3	1	0	3	3	NA	2	2	3	2	2	4	2	NA	4
X_A	5	NA	0	1	0	2	0	0	3	4	4	4	3	4	3	2	4	2	4	4	3
X_A	6	1	0	0	1	1	0	1	3	3	4	2	1	3	NA	NA	4	2	4	4	3
X_A	7	1	0	1	2	2	1	3	3	4	0	0	2	2	0	4	4	2	4	4	4
X_A	8	1	1	4	2	2	1	1	4	3	4	2	2	3	1	3	4	4	2	NA	0
X_A	9	1	1	3	0	3	1	2	2	2	4	3	3	0	3	4	3	1	3	2	3
X_A	10	0	0	0	0	NA	2	3	1	3	0	NA	2	4	NA	3	2	3	2	2	2
X_A	11	2	0	3	0	0	2	3	1	0	0	2	2	4	0	4	2	0	2	2	3
X_A	12	2	0	0	0	3	3	4	1	0	4	3	4	4	4	3	0	4	2	3	NA
X_A	13	1	1	3	3	4	3	4	1	1	4	2	4	3	3	2	NA	3	2	2	1
X_A	14	0	3	0	3	3	3	3	0	2	4	1	3	4	3	2	0	NA	2	4	3
X_A	15	1	3	2	2	2	1	3	1	1	2	0	2	0	NA	2	NA	1	2	3	1
X_A	16	1	1	0	3	1	3	4	1	1	2	4	2	2	2	2	2	2	2	2	2
X_A	17	1	1	1	0	2	3	4	2	3	2	2	4	4	4	0	3	2	4	4	2
X_A	18	4	1	1	1	1	0	2	3	4	4	3	4	3	2	2	NA	0	4	2	3
X_A	19	0	1	2	2	0	3	2	1	2	4	3	4	3	3	2	4	3	2	2	3
X_A	20	1	1	2	1	1	0	1	3	2	0	4	4	2	2	4	4	0	2	4	3
X_A	21	1	2	4	2	0	0	4	4	0	1	2	3	0	3	0	0	3	2	3	3
X_A	22	1	0	2	3	0	1	4	3	NA	NA	0	2	3	4	0	4	4	2	3	4
X_A	23	0	0	1	3	0	3	1	3	NA	3	3	1	3	3	2	4	3	3	4	2
X_A	24	1	1	2	3	0	1	1	2	0	3	4	NA	3	NA	3	1	4	4	4	3
X_A	25	1	1	0	0	0	0	3	1	2	3	2	4	2	3	3	1	3	2	NA	3
X_A	26	1	2	0	0	1	0	3	0	1	4	1	NA	2	3	3	1	3	2	4	3
X_A	27	3	3	0	0	1	1	3	0	3	3	0	3	3	3	3	3	4	2	3	3
X_A	28	1	0	0	0	0	1	4	2	3	2	1	NA	3	3	3	0	3	2	4	1
X_A	29	1	3	0	0	1	NA	4	3	3	2	4	3	3	NA	3	3	0	4	4	4
X_A	30	0	4	1	1	1	NA	2	NA	3	2	0	NA	3	4	2	4	4	4	4	4
X_A	31	1	3	0	2	1	1	3	4	3	0	4	2	3	4	4	NA	3	2	4	3
X_A	32	2	0	1	2	0	3	3	3	4	4	4	1	NA	3	3	4	4	2	3	NA
X_A	33	1	1	0	2	0	2	2	3	0	0	3	0	3	NA	3	4	3	2	3	4
X_A	34	1	0	0	1	3	3	0	4	3	4	1	4	2	3	4	NA	4	2	3	NA
X_A	35	NA	1	1	2	1	0	0	4	NA	3	4	4	2	3	4	4	4	4	NA	2
X_A	36	1	0	1	0	2	0	0	2	0	3	1	3	2	3	3	4	NA	2	4	3
X_A	37	1	0	0	0	3	0	1	4	2	4	2	4	3	2	2	4	3	4	4	2
X_A	38	1	0	1	0	2	0	1	4	4	4	NA	2	1	3	3	4	4	2	3	NA
X_A	39	0	0	2	0	1	3	2	3	4	NA	1	1	3	4	4	4	3	2	3	1
X_A	40	2	0	2	1	2	1	2	4	2	NA	0	NA	3	3	4	4	3	4	3	NA
X_A	41	0	0	1	2	2	1	3	3	4	1	1	NA	4	3	4	0	2	2	4	4
X_A	42	1	0	2	2	3	2	3	2	1	0	2	NA	3	4	4	NA	0	2	4	4
X_A	43	1	1	4	1	1	3	NA	1	4	4	NA	4	4	3	3	4	NA	2	4	2
X_A	44	NA	0	1	2	0	1	2	1	4	3	3	1	2	0	4	2	4	2	3	3
X_A	45	1	3	4	1	3	1	3	2	0	4	4	4	4	0	3	4	2	2	3	NA
X_A	46	1	4	0	1	0	1	3	0	NA	1	4	2	4	0	3	0	3	2	3	3
X_A	47	2	3	1	2	3	4	0	0	3	4	0	NA	3	3	3	4	4	2	4	2
X_A	48	0	0	2	0	0	3	1	1	4	4	3	4	0	3	NA	0	3	2	NA	NA
X_A	49	1	1	1	1	2	1	NA	1	1	2	3	3	3	1	4	2	4	NA	3	4
X_A	50	2	0	0	0	2	0	2	2	2	2	3	4	1	3	3	3	3	NA	NA	1
X_A	51	2	1	0	4	1	4	0	2	2	3	NA	4	3	3	4	1	4	2	NA	4
X_A	52	0	0	0	0	3	3	2	0	2	3	0	2	1	3	0	2	2	2	3	NA
X_A	53	1	0	0	0	NA	2	3	1	3	4	3	3	4	3	2	4	3	NA	3	3
X_A	54	4	3	0	1	3	3	3	0	3	4	NA	3	3	3	3	2	3	2	3	NA
X_A	55	1	3	0	1	3	3	3	0	0	4	3	1	0	2	2	3	4	NA	4	2
X_A	56	0	2	0	3	0	3	3	NA	3	3	4	0	3	2	3	2	3	4	NA	3
X_A	57	0	3	0	1	0	3	4	2	3	3	3	2	2	3	NA	NA	2	3	3	NA
X_A	58	4	4	1	3	2	2	4	1	3	2	NA	4	1	4	3	3	3	3	4	2
X_A	59	2	0	1	NA	1	1	4	3	4	3	2	NA	1	4	3	NA	NA	4	4	1
X_A	60	0	0	2	1	3	0	1	0	3	0	2	2	3	4	0	4	3	3	3	3
X_A	61	1	0	0	2	3	0	4	4	3	3	NA	4	3	3	3	4	1	4	4	4
X_A	62	2	0	0	0	0	0	4	4	2	4	2	3	4	4	4	3	0	NA	4	2
X_A	63	2	0	1	1	2	0	1	0	NA	4	3	4	NA	3	4	4	1	4	3	4
X_A	64	2	0	1	1	2	1	3	1	1	3	2	2	3	3	0	NA	1	4	4	4
X_A	65	1	1	0	2	1	0	2	4	3	4	3	4	1	NA	2	1	4	NA	4	4
X_A	66	2	0	2	3	3	0	3	4	3	4	3	4	4	3	4	2	3	2	4	4
X_A	67	0	1	1	4	2	0	3	2	4	4	2	4	4	4	3	4	3	2	4	1
X_A	68	0	0	0	2	0	0	4	4	4	4	0	3	3	4	1	4	3	4	4	1
X_A	69	4	0	1	0	1	0	1	4	3	4	3	4	3	2	2	4	3	4	3	3
X_A	70	4	3	2	2	4	0	2	4	3	1	3	NA	3	3	2	3	1	4	4	2
X_A	71	1	3	0	2	3	1	3	4	3	1	NA	3	4	2	3	3	NA	NA	3	3
X_A	72	2	0	3	1	3	0	4	4	4	4	2	2	2	3	3	2	4	3	4	4
X_A	73	4	0	3	0	1	0	2	4	0	4	3	2	4	3	4	3	4	4	2	4
X_A	74	1	0	0	1	3	0	3	3	0	3	3	4	3	3	4	4	4	2	NA	4
X_A	75	4	0	0	0	4	1	3	1	4	1	4	4	3	3	3	3	4	4	4	1
X_A	76	1	0	0	0	0	1	3	0	1	0	4	3	4	4	2	0	4	NA	NA	3
X_A	77	1	1	0	1	2	0	0	1	NA	4	2	3	4	3	3	4	4	3	2	4
X_A	78	1	1	2	0	2	0	0	1	1	4	NA	3	NA	3	4	3	4	4	NA	4
X_A	79	2	1	3	1	3	1	0	0	0	2	3	4	4	NA	3	4	NA	4	4	4
X_A	80	1	1	1	0	3	1	0	0	4	4	3	4	2	NA	3	NA	3	4	4	4
X_A	81	2	0	2	0	3	2	2	0	3	0	3	4	3	3	4	4	4	2	3	1
X_A	82	1	0	2	0	2	0	1	3	3	2	1	NA	3	4	3	4	0	3	4	4
X_A	83	1	NA	2	2	2	3	4	NA	3	0	3	2	4	3	3	3	4	2	NA	4
X_A	84	2	3	1	3	2	2	2	NA	NA	1	3	3	NA	3	3	4	4	4	3	0
X_A	85	0	0	1	0	3	0	1	2	2	1	2	4	3	3	NA	4	3	4	3	4
X_A	86	1	3	1	0	1	4	1	4	4	2	3	4	4	3	3	3	4	2	3	1
X_A	87	1	0	1	3	1	1	3	3	4	4	1	1	4	3	3	2	3	3	4	2
X_A	88	2	0	1	1	1	2	0	1	4	4	4	3	3	3	4	3	4	3	4	3
X_A	89	4	NA	1	2	2	0	3	0	3	3	2	3	2	4	4	4	0	3	NA	3
X_A	90	0	NA	1	4	2	0	0	1	4	1	1	NA	4	3	4	4	1	4	4	NA
X_A	91	0	1	2	1	2	0	2	1	0	0	2	4	3	4	3	0	4	4	NA	2
X_A	92	0	0	0	1	1	3	2	2	0	NA	3	NA	4	4	4	4	3	3	NA	4
X_A	93	0	0	1	4	NA	NA	3	3	1	4	3	NA	4	3	4	4	4	2	4	4
X_A	94	2	3	1	NA	1	2	4	3	3	0	1	2	4	3	4	4	1	2	3	NA
X_A	95	4	4	3	4	1	3	4	2	2	3	3	4	1	3	2	4	3	2	3	1
X_A	96	0	3	1	4	0	1	3	1	NA	4	3	4	4	NA	3	4	4	2	4	3
X_A	97	1	0	3	0	0	NA	2	3	2	3	3	0	4	2	4	3	1	4	4	NA
X_A	98	1	0	3	3	0	NA	0	2	3	3	3	2	4	4	3	4	NA	3	3	4
X_A	99	1	1	3	1	0	3	4	3	2	4	3	4	4	4	4	4	1	2	3	3
X_A	100	0	2	3	0	1	1	3	2	3	3	1	1	3	4	4	3	3	3	4	4
X_A	101	1	1	3	1	2	0	3	2	4	3	1	4	3	4	4	1	4	2	3	4
X_A	102	3	1	3	0	4	3	3	3	4	2	4	NA	4	3	4	3	2	4	4	4
X_A	103	0	0	3	0	3	3	4	0	3	0	4	4	2	2	3	4	3	4	3	3
X_A	104	0	0	3	2	4	3	3	2	2	4	1	4	3	4	4	0	4	3	4	3
X_A	105	0	0	2	2	1	4	2	0	2	2	2	2	3	4	2	3	4	3	3	3
X_A	106	2	0	2	4	3	3	2	3	2	2	3	2	3	2	4	4	4	NA	3	3
X_A	107	1	0	1	2	3	NA	0	0	1	1	3	1	4	3	3	4	4	4	4	4
X_A	108	0	0	1	3	3	1	1	0	3	1	2	0	4	4	2	4	4	3	4	4
X_A	109	1	0	0	3	3	0	0	1	3	4	2	NA	3	1	4	3	NA	2	4	1
X_A	110	2	1	3	4	1	1	0	4	3	3	2	3	NA	NA	NA	3	1	4	NA	3
X_A	111	0	0	1	NA	0	2	0	0	4	3	0	2	4	3	NA	4	0	2	NA	NA
X_A	112	2	0	0	1	1	0	0	2	4	4	NA	NA	3	3	3	3	1	2	NA	2
X_A	113	2	0	0	0	1	3	1	4	4	1	1	NA	3	NA	4	4	4	2	3	3
X_A	114	0	0	0	0	2	2	1	0	2	0	NA	4	4	2	2	3	1	2	2	4
X_A	115	1	0	3	0	1	2	2	3	4	4	3	4	4	3	4	1	NA	4	2	1
X_A	116	2	1	3	0	0	0	1	3	4	0	NA	2	4	2	3	3	4	4	2	3
X_A	117	3	1	3	0	0	0	1	3	3	1	4	3	NA	3	2	4	2	4	3	0
X_A	118	3	0	0	1	2	2	4	0	0	3	NA	4	4	4	4	3	NA	0	3	0
X_A	119	3	0	3	2	1	4	3	3	1	0	3	4	4	3	NA	1	3	4	3	4
X_A	120	0	NA	1	4	3	1	3	2	0	0	3	2	4	4	1	NA	3	4	2	4
X_A	121	0	NA	0	0	2	1	3	0	4	4	2	3	NA	3	NA	NA	4	2	3	4
X_A	122	1	0	0	0	NA	0	4	3	4	4	3	2	3	3	2	4	3	2	3	4
X_A	123	1	NA	0	0	0	1	4	1	3	4	NA	3	4	0	2	4	4	4	4	NA
X_A	124	3	NA	3	0	3	2	3	1	3	4	NA	1	4	3	NA	4	4	4	3	4
X_A	125	4	1	3	0	0	0	2	1	1	3	2	2	3	3	3	4	4	4	4	4
X_A	126	NA	2	3	0	1	0	2	0	0	2	2	0	4	0	3	1	NA	2	NA	4
X_A	127	1	3	3	0	0	1	2	0	3	0	NA	1	4	3	0	4	4	4	NA	4
X_A	128	2	2	1	0	1	1	1	2	3	4	NA	4	NA	3	2	3	NA	4	4	4
X_A	129	NA	4	1	3	3	0	4	2	1	0	3	2	3	4	2	4	4	2	2	NA
X_A	130	4	NA	1	NA	2	0	3	0	4	3	1	4	4	NA	3	4	4	2	2	4
X_A	131	4	NA	1	4	3	0	1	2	4	0	NA	0	4	3	3	4	NA	NA	4	NA
X_A	132	1	NA	2	0	3	4	4	4	4	4	2	2	3	4	3	4	3	4	2	4
X_A	133	2	NA	0	0	3	0	4	3	4	4	3	3	3	NA	4	4	3	4	2	3
X_A	134	0	0	0	0	0	1	4	4	3	3	NA	3	4	0	4	NA	4	4	4	NA
X_A	135	2	NA	1	0	2	0	1	4	0	4	2	0	3	4	NA	4	3	4	4	4
X_A	136	3	0	0	2	3	3	0	4	3	4	2	2	4	4	4	NA	4	4	2	4
X_A	137	4	0	0	0	1	3	3	3	1	3	3	1	3	2	NA	4	3	3	4	2
X_A	138	0	0	0	0	3	4	1	4	2	0	4	3	3	4	4	4	4	3	4	3
X_A	139	NA	0	0	0	1	0	0	3	4	1	NA	4	4	2	NA	NA	4	4	4	4
X_A	140	1	1	0	0	1	0	1	4	4	3	1	3	3	2	3	3	3	NA	4	2
X_A	141	0	2	0	0	2	3	1	4	2	4	3	NA	2	3	4	NA	4	4	4	3
X_A	142	0	0	2	1	2	1	2	4	3	0	NA	NA	3	3	4	4	4	3	4	4
X_A	143	3	2	0	1	0	3	1	3	4	NA	NA	NA	NA	2	4	4	NA	4	2	3
X_A	144	0	0	2	1	0	2	2	2	4	NA	3	1	2	3	4	4	4	3	4	NA
X_A	145	0	0	1	1	0	2	0	4	3	1	3	NA	NA	NA	4	1	0	3	3	NA
X_A	146	0	0	2	1	1	2	3	3	3	0	4	3	2	3	3	3	4	3	3	4
X_A	147	1	0	1	2	1	4	4	1	NA	1	3	4	4	2	3	4	4	3	3	NA
X_A	148	0	0	3	4	3	3	4	3	0	NA	3	4	NA	2	3	3	NA	3	NA	NA
X_A	149	2	0	4	2	3	3	4	0	3	4	2	1	4	3	3	2	4	4	4	4
X_A	150	0	0	1	0	0	3	4	0	4	1	3	2	4	2	4	NA	4	4	4	4
X_A	151	0	1	1	3	3	3	3	NA	4	4	3	2	4	4	3	4	1	4	4	4
X_A	152	2	4	0	3	3	3	4	NA	4	1	4	2	3	NA	3	NA	4	NA	4	NA
X_A	153	2	3	0	3	3	3	3	3	3	1	4	3	NA	2	3	4	4	4	3	4
X_A	154	0	2	0	1	3	NA	4	3	2	1	NA	NA	0	4	4	4	2	NA	4	4
X_A	155	2	2	1	0	3	2	0	1	3	1	NA	3	0	3	4	4	4	4	4	4
X_A	156	2	3	0	1	1	2	3	3	3	0	NA	4	NA	4	4	2	3	3	4	4
X_A	157	0	0	2	4	0	NA	4	3	0	4	4	4	4	3	4	3	2	3	4	4
X_A	158	1	0	3	1	0	1	2	4	4	4	4	4	4	3	3	2	3	NA	4	NA
X_A	159	1	NA	NA	0	2	4	4	3	4	1	NA	3	NA	4	4	3	4	2	3	2
X_A	160	0	1	NA	1	1	1	0	0	4	3	3	2	3	4	3	3	4	2	3	2
X_A	161	0	1	0	2	0	3	1	3	4	3	3	4	4	4	4	4	4	2	3	3
X_A	162	0	1	0	2	3	2	0	4	4	3	3	NA	4	1	3	4	3	2	4	4
X_A	163	0	1	1	0	3	0	1	4	3	2	3	4	NA	3	4	3	3	2	4	2
X_A	164	0	1	3	1	0	3	2	1	3	3	4	3	4	2	2	3	4	3	4	4
X_A	165	0	1	3	1	0	NA	3	4	1	NA	3	3	4	3	3	0	3	4	4	4
X_A	166	1	0	3	1	3	0	4	4	0	4	1	4	0	2	2	3	NA	NA	4	4
X_A	167	0	1	3	1	0	1	0	2	1	4	2	4	0	0	4	4	4	3	2	4
X_A	168	1	0	4	0	1	1	1	4	1	0	1	NA	2	3	2	3	4	3	4	4
X_A	169	1	0	4	1	0	3	1	4	2	1	1	3	3	0	4	1	4	3	2	3
X_A	170	1	0	2	1	0	2	4	1	3	3	0	4	3	2	4	3	4	4	4	4
X_A	171	NA	1	2	1	1	4	3	2	0	4	0	4	NA	3	2	NA	4	4	NA	4
X_A	172	0	0	0	1	0	4	NA	3	0	4	0	1	4	2	4	4	2	4	3	4
X_A	173	0	0	3	2	0	NA	NA	3	3	4	3	4	4	4	4	3	4	4	2	3
X_A	174	0	0	1	4	0	3	1	4	3	1	3	NA	0	3	3	NA	2	3	2	3
X_A	175	1	0	0	4	0	3	3	3	3	4	0	4	2	NA	4	NA	4	3	2	NA
X_A	176	1	3	2	3	2	3	3	4	4	4	4	0	3	4	3	3	2	4	2	3
X_A	177	1	NA	2	3	4	2	4	4	2	0	3	3	2	NA	4	0	0	NA	4	2
X_A	178	2	3	0	0	3	1	3	3	2	1	0	4	3	3	4	1	4	3	4	NA
X_A	179	2	4	3	2	3	3	4	0	3	1	4	4	4	2	4	0		3	NA	3
X_A	180	2	1	4	3	4	3	3	0	3	4	3	4	4	4	4	1	NA	3	3	4
X_A	181	1	2	NA	0	1	3	4	1	4	4	4	3	3	4	3	0	4	3	3	4
X_A	182	2	2	0	0	4	2	4	2	0	0	4	4	4	2	2	0	3	3	4	4
X_A	183	2	4	3	2	4	2	4	0	4	4	2	3	NA	2	4	3	4	3	2	4
X_A	184	3	1	3	0	4	4	4	0	4	0	3	4	4	NA	4	2	4	4	4	NA
X_A	185	0	4	3	4	3	2	2	4	0	0	3	4	4	4	3	NA	3	3	NA	4
X_A	186	2	2	4	0	1	3	3	0	4	0	4	3	4	2	NA	4	1	NA	3	3
X_A	187	3	4	1	2	4	3	0	0	4	4	2	4	3	2	0	3	NA	3	3	4
X_A	188	3	3	0	3	NA	3	0	0	4	1	NA	0	0	2	3	4	1	3	3	3
X_A	189	1	0	1	4	0	3	3	4	3	4	4	3	3	4	1	NA	NA	4	3	3
X_A	190	2	0	3	4	0	3	2	3	NA	NA	NA	NA	4	3	4	3	2	4	4	4
X_A	191	2	0	4	3	0	2	3	4	1	NA	4	NA	4	1	2	4	0	4	4	3
X_A	192	2	2	2	3	1	1	0	2	NA	2	2	NA	4	3	2	4	4	4	3	3
X_A	193	1	2	2	4	0	NA	3	1	0	2	4	NA	NA	1	2	3	3	3	3	4
X_A	194	0	2	1	4	2	3	4	3	0	1	3	4	4	2	1	0	4	4	2	3
X_A	195	4	0	0	3	3	4	4	4	3	4	1	4	1	3	NA	NA	NA	3	2	3
X_A	196	0	0	0	3	3	4	3	4	2	2	4	3	4	2	NA	0	NA	4	2	4
X_A	197	3	1	0	2	3	3	3	3	0	4	NA	2	3	3	1	4	0	4	2	2
X_A	198	0	0	0	1	3	3	0	1	3	0	1	3	3	3	2	NA	4	2	3	3
X_A	199	3	0	0	2	NA	1	1	4	4	4	1	4	4	3	4	1	3	3	2	3
X_A	200	0	0	0	1	4	3	3	4	4	4	2	4	1	3	NA	0	0	2	2	3
X_A	201	1	4	0	1	3	3	0	3	4	4	0	3	4	NA	3	3	3	3	2	4
X_A	202	4	1	0	2	3	2	2	0	4	1	NA	2	1	2	4	NA	1	3	3	4
X_A	203	3	1	0	0	3	2	3	4	3	3	3	4	2	3	4	4	1	4	3	4
X_A	204	1	0	0	1	3	4	4	4	1	3	NA	3	3	4	3	4	3	4	2	3
X_A	205	1	NA	2	0	1	3	3	3	2	NA	3	3	NA	NA	4	NA	4	4	4	4
X_A	206	2	NA	1	1	2	2	0	3	4	0	4	4	4	4	2	NA	4	4	4	4
X_A	207	0	NA	3	0	3	4	0	1	1	4	3	3	4	3	2	0	0	3	2	4
X_A	208	2	NA	NA	0	0	3	4	4	3	4	1	2	4	3	4	NA	1	3	4	2
X_A	209	1	0	NA	1	3	NA	2	3	2	3	2	3	3	3	3	0	3	3	3	4
X_A	210	1	0	NA	1	3	NA	0	1	2	4	2	3	3	4	3	3	4	4	2	3
X_A	211	0	0	1	2	3	1	2	4	3	4	NA	2	4	3	4	0	NA	4	2	3
X_A	212	1	0	NA	3	4	4	0	4	4	1	2	1	4	4	4	4	4	3	2	3
X_A	213	1	0	NA	NA	3	NA	4	4	3	0	NA	2	3	4	2	4	4	3	3	4
X_A	214	1	0	3	4	1	2	3	3	3	3	3	4	NA	3	NA	2	0	4	2	3
X_A	215	2	1	3	2	3	4	4	3	4	4	NA	4	3	4	3	0	1	3	3	NA
X_A	216	0	3	2	2	NA	3	3	4	0	4	NA	4	4	4	4	NA	0	3	3	NA
X_A	217	1	2	0	1	1	4	1	3	0	3	4	4	4	4	2	4	4	3	3	4
X_A	218	0	3	2	0	0	1	3	0	2	4	4	4	4	4	3	4	0	3	3	2
X_A	219	2	0	1	4	1	3	3	0	4	4	NA	NA	4	2	1	NA	3	4	2	2
X_A	220	2	0	4	3	0	3	2	0	0	1	NA	4	4	3	1	4	4	3	4	4
X_A	221	3	0	3	3	0	4	0	0	3	4	4	4	4	4	4	0	4	4	1	2
X_A	222	3	2	2	4	2	1	0	2	3	NA	4	3	4	3	2	NA	4	3	3	2
X_A	223	0	3	2	0	3	1	2	3	3	2	3	4	4	3	NA	3	4	4	NA	2
X_A	224	2	1	2	4	3	0	2	1	0	4	4	3	4	3	3	1	NA	4	4	4
X_A	225	1	1	4	3	2	1	0	3	0	4	NA	2	4	NA	4	NA	NA	4	4	NA
X_A	226	4	2	3	3	3	3	3	2	3	0	NA	3	NA	4	4	0	1	4	2	4
X_A	227	1	0	NA	2	3	4	0	1	4	2	3	0	NA	4	NA	NA	4	3	4	3
X_A	228	1	0	4	NA	1	1	3	3	3	4	NA	3	1	3	3	NA	4	3	2	4
X_A	229	2	0	3	1	3	4	3	0	4	0	4	2	NA	NA	NA	2	NA	3	2	4
X_A	230	2	4	0	4	3	2	4	0	4	0	NA	4	4	3	4	4	2	4	NA	4
X_A	231	3	0	0	4	3	2	4	2	0	1	1	1	2	4	NA	3	2	NA	4	2
X_A	232	2	1	1	0	0	3	3	0	4	4	3	3	3	3	3	4	NA	NA	4	4
X_A	233	0	0	NA	NA	NA	3	4	2	4	4	4	3	3	NA	3	NA	4	3	4	2
X_A	234	1	0	3	1	1	3	2	0	0	0	0	0	4	3	NA	1	NA	4	2	4
X_A	235	NA	2	4	1	0	3	2	1	1	NA	2	3	3	3	2	0	4	4	3	4
X_A	236	1	4	4	2	0	1	3	0	NA	NA	2	2	4	4	NA	NA	4	4	2	NA
X_A	237	3	4	0	2	2	0	3	0	0	3	2	3	NA	4	NA	0	2	4	2	NA
X_A	238	2	4	0	1	1	3	1	0	1	3	NA	4	NA	NA	4	4	4	4	2	3
X_A	239	NA	0	4	4	0	3	1	3	0	2	2	3	NA	NA	4	4	1	3	2	4
X_A	240	2	4	1	NA	1	3	2	4	2	2	NA	1	4	3	0	4	NA	4	2	4
X_A	241	NA	1	1	NA	4	NA	3	0	2	3	1	3	3	0	2	4	4	3	2	4
X_A	242	2	0	3	4	4	NA	2	4	3	2	NA	3	2	3	NA	4	2	NA	NA	4
X_A	243	NA	3	3	1	2	3	1	4	3	0	3	NA	3	3	3	3	0	NA	3	4
X_A	244	NA	4	4	0	4	3	0	4	3	0	NA	4	4	3	4	4	3	3	4	3
X_A	245	0	4	4	0	3	2	0	3	2	2	2	3	0	3	2	4	4	3	3	2
X_A	246	3	0	0	3	3	3	0	3	3	3	3	4	4	4	4	0	2	3	2	3
X_A	247	1	1	0	NA	3	3	0	2	0	NA	NA	NA	4	4	4	3	4	NA	NA	3
X_A	248	NA	0	3	NA	3	3	1	0	0	4	1	3	3	4	1	NA	4	NA	3	3
X_A	249	1	4	4	NA	3	1	3	1	1	1	2	2	3	NA	4	0	NA	NA	2	4
X_A	250	0	0	3	1	3	0	3	0	3	NA	3	3	2	2	3	3	4	4	2	2
X_A	251	0	3	4	NA	3	0	3	0	3	1	3	2	4	4	4	2	4	4	3	3
X_A	252	0	1	0	2	2	2	4	4	4	0	NA	2	4	3	4	3	4	3	NA	4
X_A	253	0	1	4	2	0	1	4	0	3	0	4	4	4	4	4	4	3	3	2	4
X_A	254	0	0	3	4	3	4	3	1	4	4	3	NA	NA	4	4	2	4	3	2	2
X_A	255	4	3	1	3	1	NA	1	2	3	4	3	3	4	4	4	4	1	4	4	4
X_A	256	NA	1	2	4	0	3	2	0	4	0	2	3	3	4	3	3	4	4	2	3
X_A	257	0	3	2	2	0	3	1	3	NA	4	4	3	0	0	3	NA	NA	3	4	4
X_A	258	1	4	4	4	0	3	4	4	3	4	3	3	4	3	3	NA	NA	4	4	4
X_A	259	3	2	1	4	1	2	3	NA	0	4	NA	3	3	3	NA	4	2	4	2	NA
X_A	260	2	2	0	2	NA	2	2	0	0	1	4	3	3	4	4	4	3	NA	4	2
X_A	261	2	0	3	4	1	3	3	0	0	1	NA	3	4	4	4	4	4	3	3	4
X_A	262	3	0	3	2	0	0	2	3	4	1	1	4	4	4	4	4	3	4	3	3
X_A	263	3	2	3	NA	4	4	3	3	2	0	3	4	4	3	3	NA	4	NA	3	3
X_A	264	3	1	2	2	3	NA	3	3	2	4	2	4	3	4	2	4	1	NA	3	3
X_A	265	1	1	4	2	3	3	3	1	0	3	3	0	4	4	4	3	1	4	4	3
X_A	266	3	1	1	1	4	0	4	3	1	3	4	1	3	4	4	4	NA	3	4	4
X_A	267	1	1	1	4	4	3	0	4	4	1	4	4	3	3	3	4	4	3	3	3
X_A	268	1	4	3	2	4	2	0	4	4	1	4	3	4	4	4	3	0	4	4	4
X_A	269	1	2	0	4	3	0	0	NA	4	0	NA	NA	4	4	4	4	NA	3	2	NA
X_A	270	2	3	3	NA	4	0	0	4	0	4	4	1	4	4	4	4	NA	NA	4	2
X_A	271	0	3	2	3	2	0	3	4	1	3	3	3	3	2	4	4	1	NA	0	2
X_A	272	3	3	3	2	0	2	3	4	3	2	NA	NA	1	4	4	4	4	NA	NA	2
X_A	273	0	4	3	0	4	2	4	4	1	4	2	NA	4	3	4	4	3	3	1	4
X_A	274	NA	3	4	1	4	0	3	4	3	2	3	3	0	4	NA	4	2	3	4	3
X_A	275	3	4	1	1	3	1	4	3	4	4	NA	1	3	4	4	4	3	3	2	2
X_A	276	1	NA	4	1	1	0	3	0	3	2	2	3	1	4	3	4	3	3	4	3
X_A	277	4	4	0	0	3	1	3	0	3	4	4	3	0	4	4	NA	1	3	3	3
X_A	278	2	3	NA	NA	2	1	4	0	3	4	2	4	3	3	4	NA	4	3	3	3
X_A	279	1	2	NA	NA	0	2	3	1	3	4	4	0	3	4	0	4	4	3	3	3
X_A	280	2	4	NA	4	3	1	0	2	4	4	3	4	4	4	3	3	3	3	3	2
X_A	281	3	3	2	1	3	0	3	4	4	3	4	4	0	4	1	4	3	4	NA	4
X_A	282	2	3	3	0	3	3	2	2	4	3	3	4	1	3	1	3	NA	NA	4	4
X_A	283	4	3	1	1	4	4	4	2	NA	4	0	3	3	4	NA	4	NA	4	2	4
X_A	284	4	3	3	2	4	3	4	0	4	4	4	3	4	4	3	4	4	NA	4	4
X_A	285	4	1	4	NA	3	2	4	0	3	4	4	2	4	0	3	3	NA	4	NA	NA
X_A	286	0	1	4	3	3	1	3	1	0	4	NA	3	4	4	3	4	4	4	3	4
X_A	287	3	2	3	4	3	1	NA	1	3	4	NA	3	3	4	4	3	NA	4	3	2
X_A	288	2	4	4	1	4	0	NA	4	3	4	NA	4	3	3	3	4	4	NA	3	NA
X_A	289	2	4	2	1	2	1	4	3	4	3	4	4	4	3	4	NA	NA	4	1	NA
X_A	290	2	1	3	1	3	0	4	3	3	3	3	NA	3	NA	3	4	4	NA	3	4
X_A	291	2	1	3	4	3	4	3	4	3	NA	2	4	3	3	2	4	NA	4	3	3
X_A	292	0	4	0	1	4	1	4	4	2	3	0	2	3	3	3	4	1	3	3	3
X_A	293	0	0	1	1	4	3	2	3	0	0	1	1	NA	4	4	4	4	4	NA	4
X_A	294	2	4	1	0	3	1	1	3	3	4	4	4	4	3	4	4	3	4	NA	3
X_A	295	3	3	0	0	0	0	3	4	3	4	0	3	3	3	4	3	4	4	NA	4
X_A	296	2	1	3	1	4	3	1	3	4	4	4	4	4	3	3	4	4	4	4	2
X_A	297	3	1	0	0	4	3	3	NA	2	4	3	4	3	4	4	4	3	4	4	4
X_A	298	4	1	0	4	4	0	4	1	4	4	4	4	3	3	4	4	NA	4	4	4
X_A	299	2	2	1	4	3	2	4	3	2	4	4	1	3	4	3	4	4	4	4	3
X_A	300	0	3	NA	4	0	2	3	2	4	3	3	4	2	2	4	4	4	4	4	4
X_B	1	1	0	0	4	0	NA	1	0	1	0	0	0	0	0	0	1	1	0	0	0
X_B	2	0	0	0	0	1	NA	0	2	1	1	0	0	1	0	0	0	1	0	1	0
X_B	3	0	1	0	0	1	NA	1	1	0	2	0	0	2	1	0	0	NA	0	0	2
X_B	4	0	0	0	0	0	NA	1	3	1	0	0	0	0	1	0	0	NA	0	2	0
X_B	5	0	0	0	0	0	NA	0	0	1	0	0	0	0	0	0	1	0	0	3	0
X_B	6	0	2	0	0	0	NA	4	2	0	1	0	NA	0	0	0	1	0	0	0	1
X_B	7	0	1	0	0	0	NA	0	1	0	0	0	0	1	0	1	1	NA	0	0	0
X_B	8	1	2	0	0	0	NA	2	0	1	0	0	0	0	0	2	1	NA	0	NA	1
X_B	9	0	1	0	1	0	NA	0	NA	NA	0	1	0	0	0	1	0	0	0	NA	1
X_B	10	0	0	0	1	0	0	NA	0	NA	4	1	0	1	0	NA	3	1	0	NA	1
X_B	11	1	0	0	0	0	NA	0	1	0	0	0	1	1	0	1	NA	0	0	2	0
X_B	12	1	NA	0	2	2	0	4	1	1	NA	0	0	2	1	0	1	1	0	2	0
X_B	13	0	0	0	0	1	2	2	NA	1	NA	0	0	2	0	0	0	1	1	0	0
X_B	14	1	0	0	0	1	1	0	NA	0	1	0	0	0	1	0	0	NA	1	0	0
X_B	15	0	0	0	0	0	1	1	0	0	0	0	0	0	0	1	0	0	0	2	0
X_B	16	1	0	1	2	0	0	0	1	1	0	0	0	1	0	1	1	0	0	0	1
X_B	17	1	0	2	0	0	0	1	0	1	NA	0	0	0	0	0	4	0	0	0	1
X_B	18	1	2	1	1	1	0	0	NA	0	NA	0	0	NA	0	0	0	0	0	0	0
X_B	19	2	NA	0	0	1	0	0	1	NA	2	0	0	NA	0	0	1	NA	0	NA	0
X_B	20	4	4	2	0	2	0	NA	4	1	4	1	NA	0	0	1	0	NA	0	0	0
X_B	21	2	4	2	2	NA	2	0	NA	0	4	2	0	2	1	1	1	1	0	0	0
X_B	22	2	2	0	0	NA	0	0	0	0	4	0	0	2	0	0	1	0	0	NA	0
X_B	23	NA	2	0	0	0	1	NA	NA	1	0	0	0	1	0	0	1	0	0	0	2
X_B	24	4	2	0	2	0	NA	0	NA	0	4	0	0	NA	0	1	0	0	1	NA	0
X_B	25	2	0	2	1	1	0	NA	0	1	0	0	0	1	0	1	1	0	0	NA	3
X_B	26	4	NA	0	0	0	0	0	1	0	0	0	0	1	0	1	1	0	1	0	3
X_B	27	NA	0	0	0	1	0	0	0	1	1	0	1	3	0	0	2	1	4	NA	0
X_B	28	0	0	0	1	1	1	0	0	0	1	1	0	0	0	0	1	0	0	1	0
X_B	29	2	0	NA	0	4	NA	0	1	1	0	2	0	2	0	0	NA	4	3	0	1
X_B	30	0	0	0	0	1	1	0	0	0	0	0	0	1	0	0	1	1	3	0	0
X_B	31	0	0	4	0	1	0	1	0	NA	0	0	0	0	0	0	1	0	3	NA	0
X_B	32	1	1	0	0	NA	0	0	NA	1	0	0	1	0	1	0	0	0	2	0	0
X_B	33	1	0	0	0	0	0	0	3	0	0	0	0	0	3	2	0	NA	0	1	0
X_B	34	0	NA	0	1	NA	0	0	1	0	1	0	0	1	3	0	0	NA	3	0	0
X_B	35	0	0	2	4	0	2	1	1	0	0	0	0	2	4	0	1	0	3	0	0
X_B	36	0	1	0	3	1	0	0	0	0	0	0	0	0	1	1	1	1	3	0	0
X_B	37	0	0	0	0	0	1	0	2	1	0	0	0	1	0	0	1	1	4	0	0
X_B	38	2	1	4	0	0	0	0	0	1	2	0	0	0	0	1	0	0	4	0	0
X_B	39	0	0	1	1	NA	1	0	0	1	2	0	0	NA	0	2	0	0	4	NA	0
X_B	40	0	1	0	1	1	1	0	0	NA	0	NA	0	3	1	1	0	0	0	0	1
X_B	41	2	0	0	1	1	1	NA	4	0	2	0	0	1	0	0	0	NA	0	0	2
X_B	42	2	1	0	1	0	0	1	0	1	0	0	0	0	2	0	2	NA	0	NA	0
X_B	43	1	0	0	1	1	0	4	0	0	0	0	0	0	1	0	2	NA	0	0	0
X_B	44	4	0	2	3	0	0	2	4	NA	0	0	NA	2	1	1	0	NA	0	0	0
X_B	45	1	2	0	0	0	NA	0	0	1	1	0	0	NA	1	NA	0	1	0	NA	0
X_B	46	1	0	1	0	4	0	0	0	1	2	0	0	0	1	1	0	0	1	3	1
X_B	47	NA	1	0	0	0	NA	0	2	4	4	0	0	1	0	0	0	NA	0	3	1
X_B	48	4	1	0	1	0	0	0	0	NA	4	0	0	2	0	1	1	0	0	3	0
X_B	49	1	0	NA	0	0	4	1	1	2	0	0	0	2	3	2	1	NA	0	NA	0
X_B	50	NA	0	NA	0	4	NA	0	0	NA	2	0	1	2	0	2	0	1	0	NA	0
X_B	51	1	NA	2	2	4	3	4	0	1	0	NA	0	0	1	0	0	0	1	0	0
X_B	52	1	NA	0	1	2	1	4	1	0	1	1	0	0	3	1	1	0	0	0	0
X_B	53	0	2	0	3	2	0	0	0	0	1	0	0	1	3	NA	1	NA	3	0	0
X_B	54	1	1	2	3	2	NA	0	0	2	0	0	0	0	2	1	1	0	4	0	0
X_B	55	0	1	2	0	4	1	0	0	1	NA	0	NA	2	0	2	2	0	0	0	3
X_B	56	2	3	2	0	4	4	0	2	2	2	0	0	0	0	0	1	3	0	0	0
X_B	57	NA	0	NA	0	1	2	1	3	1	1	1	0	0	0	0	0	2	4	0	1
X_B	58	0	4	0	0	2	0	0	4	2	2	0	0	0	2	1	1	0	0	0	0
X_B	59	0	0	0	0	4	2	0	0	2	2	2	0	NA	2	0	1	1	1	0	0
X_B	60	1	1	0	3	4	1	0	1	NA	0	2	0	2	0	1	0	0	2	3	2
X_B	61	4	0	0	3	0	4	0	2	0	1	0	0	1	NA	2	4	NA	0	1	1
X_B	62	1	0	0	4	1	0	0	2	1	0	1	0	1	0	1	0	1	0	0	0
X_B	63	3	0	NA	0	1	0	1	4	0	1	3	0	3	3	0	0	NA	0	0	0
X_B	64	0	0	1	1	1	NA	0	0	1	0	0	0	3	2	1	0	NA	0	NA	0
X_B	65	1	3	1	2	NA	1	0	1	0	1	0	0	1	1	0	0	1	0	0	0
X_B	66	0	4	NA	3	0	0	1	0	0	1	0	1	0	1	0	0	0	0	0	0
X_B	67	2	4	0	1	0	0	0	0	NA	1	0	0	1	0	0	0	0	0	0	0
X_B	68	0	2	0	2	0	NA	1	0	0	2	0	0	1	1	2	1	1	0	0	1
X_B	69	0	1	NA	1	2	0	0	0	0	1	0	NA	1	NA	0	0	NA	0	0	0
X_B	70	0	1	0	1	0	NA	4	1	1	2	0	0	0	0	0	1	1	0	0	1
X_B	71	1	0	0	1	0	0	2	0	NA	2	0	0	1	1	2	1	0	0	3	2
X_B	72	0	0	0	0	NA	NA	NA	0	1	0	0	0	2	3	0	1	0	0	0	3
X_B	73	1	0	0	1	0	0	1	0	NA	0	0	0	0	3	0	0	0	1	0	0
X_B	74	0	1	0	0	1	0	0	1	1	NA	0	0	2	3	NA	0	0	0	0	0
X_B	75	1	1	NA	0	1	0	0	0	1	1	0	0	1	4	0	0	2	1	0	0
X_B	76	0	0	0	0	0	0	0	1	3	0	0	0	1	2	1	0	3	0	2	0
X_B	77	0	0	NA	0	1	0	1	1	1	0	0	0	NA	1	2	0	0	0	0	1
X_B	78	0	3	0	0	0	0	2	1	2	NA	0	0	NA	1	0	4	1	0	0	0
X_B	79	1	0	0	0	0	0	0	0	1	1	0	0	0	1	2	1	0	1	NA	0
X_B	80	1	0	NA	0	0	0	1	1	0	0	0	0	0	1	3	0	1	1	0	0
X_B	81	1	1	0	2	NA	1	1	1	1	1	0	0	2	2	2	0	3	0	0	0
X_B	82	1	0	2	2	0	2	2	1	0	2	0	0	0	2	0	0	0	0	0	1
X_B	83	NA	1	0	1	0	0	1	1	0	3	NA	0	1	0	1	0	3	1	0	3
X_B	84	1	0	0	0	1	0	0	1	0	3	0	0	1	0	1	0	1	1	0	3
X_B	85	0	0	NA	0	1	0	0	0	1	0	NA	0	NA	3	0	0	0	1	0	4
X_B	86	1	0	3	NA	0	NA	0	0	0	1	0	0	NA	2	0	1	0	0	3	0
X_B	87	1	NA	0	2	1	1	0	0	1	2	0	0	0	3	0	2	0	0	1	0
X_B	88	1	1	3	1	0	1	0	NA	0	0	0	0	NA	2	1	0	0	0	2	0
X_B	89	2	NA	NA	2	1	0	0	1	0	0	0	1	1	1	0	0	0	0	3	4
X_B	90	2	NA	3	1	1	0	1	0	1	2	1	0	NA	0	0	0	0	0	3	3
X_B	91	1	NA	3	0	1	0	1	0	1	0	0	1	0	NA	0	4	1	0	3	0
X_B	92	1	1	2	0	2	NA	0	0	NA	0	0	0	0	NA	2	0	1	NA	0	0
X_B	93	0	0	0	2	3	0	2	0	2	3	0	0	0	1	0	0	2	0	0	1
X_B	94	2	2	1	3	1	0	2	0	0	0	0	0	1	1	0	0	0	0	0	0
X_B	95	3	2	0	1	0	1	1	0	0	1	1	NA	1	0	0	0	0	4	NA	0
X_B	96	1	2	NA	NA	2	0	1	0	NA	NA	0	NA	2	0	1	0	0	0	NA	0
X_B	97	3	2	2	2	1	0	0	1	2	NA	0	0	1	1	1	0	0	0	NA	0
X_B	98	3	2	0	0	0	1	1	1	NA	1	0	0	0	3	0	1	0	0	NA	1
X_B	99	3	0	0	3	0	0	1	1	0	0	0	0	1	0	0	0	1	4	2	0
X_B	100	3	0	0	2	0	2	1	1	0	0	0	1	1	0	1	1	0	0	NA	3
X_B	101	3	1	NA	3	0	0	1	1	1	0	0	1	3	0	NA	1	1	4	0	0
X_B	102	3	1	1	2	1	1	0	0	1	1	0	0	2	NA	0	1	2	0	0	0
X_B	103	1	2	0	1	NA	1	1	0	1	0	0	0	2	0	1	0	1	0	0	4
X_B	104	2	2	0	1	0	0	1	1	1	4	1	0	1	1	1	0	0	4	0	3
X_B	105	1	2	NA	0	0	0	0	1	1	0	0	NA	NA	1	0	0	0	0	NA	2
X_B	106	0	2	2	1	1	0	1	1	0	0	0	NA	1	2	0	0	0	1	4	3
X_B	107	2	0	NA	2	0	0	1	0	1	1	0	0	0	1	0	0	1	0	0	2
X_B	108	2	2	0	NA	1	0	1	1	1	0	0	0	0	0	0	4	0	0	0	0
X_B	109	0	2	1	2	0	0	0	1	0	0	0	0	NA	0	0	1	0	4	0	0
X_B	110	0	3	0	NA	1	NA	0	0	1	1	0	0	1	1	2	0	1	NA	0	0
X_B	111	1	2	0	2	0	NA	1	1	1	0	0	NA	2	0	1	0	0	NA	0	0
X_B	112	1	2	0	0	1	1	0	1	0	2	0	0	0	NA	1	0	0	3	0	0
X_B	113	1	1	1	1	1	0	0	NA	2	0	0	0	1	0	2	1	1	0	0	0
X_B	114	2	1	2	2	0	0	0	0	2	NA	0	2	0	2	1	0	0	1	NA	0
X_B	115	1	2	0	1	1	0	1	1	0	2	0	3	0	0	1	0	0	0	1	0
X_B	116	2	0	0	3	1	1	1	1	1	3	0	1	0	2	0	0	NA	1	1	2
X_B	117	1	2	NA	NA	0	0	0	0	0	0	1	0	0	0	0	2	1	NA	NA	0
X_B	118	2	0	0	2	1	0	1	0	1	2	1	0	1	0	NA	1	1	0	0	0
X_B	119	2	2	0	1	0	0	NA	0	0	2	1	0	2	1	2	0	1	0	0	3
X_B	120	2	1	2	2	NA	NA	0	1	0	1	0	0	2	0	0	0	0	NA	1	3
X_B	121	3	2	1	2	0	NA	1	0	1	2	0	0	4	0	0	1	0	1	NA	3
X_B	122	1	0	NA	2	NA	NA	1	0	1	2	0	0	3	0	1	1	1	0	1	0
X_B	123	2	1	0	1	0	0	0	0	NA	0	0	0	0	1	1	1	2	NA	0	0
X_B	124	2	0	0	2	1	0	0	0	0	0	0	0	0	2	0	0	0	0	1	2
X_B	125	1	0	3	1	0	1	1	2	1	1	0	0	0	3	0	1	0	1	0	0
X_B	126	1	1	3	1	0	NA	1	1	2	1	1	0	1	1	1	1	0	NA	0	0
X_B	127	1	2	2	1	0	0	0	0	NA	2	NA	0	3	0	1	0	2	0	1	0
X_B	128	0	0	0	1	NA	0	1	2	0	2	0	NA	2	0	0	2	1	0	0	0
X_B	129	1	0	3	0	0	1	1	1	1	2	1	0	2	0	0	1	0	0	0	0
X_B	130	1	NA	3	1	1	1	1	0	1	0	0	NA	3	0	0	0	0	1	2	1
X_B	131	0	0	2	NA	0	0	0	0	2	1	0	0	1	0	2	1	NA	0	NA	0
X_B	132	0	0	1	0	0	2	1	0	NA	1	0	0	2	0	1	0	0	1	NA	0
X_B	133	0	1	NA	0	1	0	NA	0	0	1	0	0	0	0	0	0	NA	1	NA	0
X_B	134	1	0	2	0	1	2	0	2	2	2	0	0	3	0	1	0	NA	0	NA	0
X_B	135	1	0	NA	2	NA	0	0	1	1	0	0	0	1	0	0	NA	0	1	0	3
X_B	136	NA	NA	2	0	0	2	1	0	2	0	0	0	2	1	0	1	1	3	0	0
X_B	137	1	0	1	1	3	NA	0	0	2	2	0	NA	4	2	0	1	1	3	0	3
X_B	138	0	0	2	0	2	1	2	1	1	2	1	0	1	NA	0	1	0	1	0	3
X_B	139	NA	0	NA	1	0	2	2	0	0	0	0	3	1	0	3	0	1	0	0	0
X_B	140	1	0	1	1	0	NA	1	1	1	1	0	0	0	0	0	0	0	1	0	2
X_B	141	1	0	1	0	1	0	1	1	NA	1	0	0	NA	3	0	0	0	NA	0	2
X_B	142	NA	0	2	1	1	2	2	0	NA	1	2	0	NA	3	0	NA	NA	NA	2	2
X_B	143	0	0	0	1	0	2	1	1	1	0	0	0	0	0	0	1	NA	0	0	0
X_B	144	2	NA	0	2	1	0	0	1	1	1	0	0	1	2	1	1	2	0	0	1
X_B	145	0	0	1	2	NA	1	0	NA	NA	1	0	0	2	2	0	0	1	0	0	2
X_B	146	NA	NA	0	1	0	0	1	1	0	1	0	0	0	NA	0	2	3	0	2	0
X_B	147	0	0	2	2	2	NA	0	0	1	1	0	0	4	0	0	3	0	0	3	NA
X_B	148	0	0	0	3	0	0	0	0	1	0	NA	0	2	1	0	0	1	1	1	0
X_B	149	0	0	0	3	0	1	1	1	0	0	0	0	0	2	1	3	0	1	0	3
X_B	150	0	0	NA	2	1	2	0	1	1	1	1	0	0	0	1	2	1	3	0	3
X_B	151	NA	0	2	2	0	0	0	NA	NA	2	0	0	2	3	0	0	0	0	0	0
X_B	152	0	0	2	1	0	1	0	0	3	1	NA	0	2	0	0	0	0	2	0	0
X_B	153	1	0	0	0	1	2	3	0	0	1	0	0	2	0	0	0	1	2	1	1
X_B	154	1	1	0	1	4	1	3	1	1	1	NA	0	0	0	0	1	0	1	1	0
X_B	155	NA	0	0	0	1	2	NA	1	2	0	0	1	2	0	1	2	0	1	0	0
X_B	156	0	NA	0	1	1	NA	1	NA	0	1	1	2	2	0	0	1	1	1	0	NA
X_B	157	1	0	0	1	0	2	2	1	2	2	0	NA	1	0	0	0	NA	1	0	0
X_B	158	1	0	0	1	0	2	0	0	NA	2	0	0	2	2	4	1	0	NA	0	0
X_B	159	1	NA	0	2	1	NA	0	0	1	2	0	2	4	0	2	1	4	0	0	0
X_B	160	0	0	0	NA	2	2	1	1	1	0	0	0	3	0	0	2	1	0	NA	1
X_B	161	1	1	NA	2	2	2	1	0	0	1	0	0	0	1	0	4	0	NA	0	0
X_B	162	1	1	NA	0	0	2	0	0	4	1	0	0	1	1	0	0	NA	0	0	0
X_B	163	1	2	NA	0	0	NA	1	0	NA	1	0	0	0	0	1	0	1	0	0	2
X_B	164	2	2	0	1	0	0	0	0	1	2	0	1	1	0	0	NA	0	1	0	0
X_B	165	1	0	0	0	2	0	NA	0	1	0	0	0	NA	0	0	0	1	0	0	1
X_B	166	1	0	1	2	0	2	1	0	1	0	0	0	2	1	1	1	0	0	0	0
X_B	167	0	0	0	1	2	1	NA	NA	0	2	1	0	2	0	1	1	0	1	0	0
X_B	168	1	NA	NA	2	2	0	0	0	1	2	0	0	0	0	0	2	1	1	0	3
X_B	169	0	0	0	0	2	1	0	0	0	0	0	0	0	3	1	0	3	1	0	0
X_B	170	0	0	0	1	1	0	1	0	1	1	0	0	1	NA	2	0	0	NA	0	0
X_B	171	1	0	1	1	1	1	0	1	1	1	0	1	2	2	0	0	0	0	0	0
X_B	172	0	0	0	0	1	2	0	1	0	1	0	0	2	2	0	0	2	0	0	0
X_B	173	1	0	1	1	1	0	1	2	0	0	0	0	NA	NA	0	1	0	1	4	0
X_B	174	1	0	0	0	0	0	1	1	1	1	0	0	1	0	0	0	0	1	1	0
X_B	175	0	0	0	1	2	2	0	0	1	1	1	0	1	NA	0	1	1	0	1	0
X_B	176	2	2	2	1	0	1	0	NA	1	1	0	0	NA	0	0	0	1	0	0	1
X_B	177	2	NA	2	1	1	2	0	0	1	1	0	0	0	0	0	1	0	0	NA	0
X_B	178	1	0	0	0	0	1	1	1	0	0	0	0	1	2	NA	1	0	0	0	4
X_B	179	1	0	0	0	1	1	0	0	1	1	NA	0	NA	0	0	0	0	1	0	0
X_B	180	0	0	0	0	2	0	1	0	2	1	1	0	2	1	0	2	0	1	0	3
X_B	181	0	NA	1	1	0	0	NA	1	NA	0	1	0	2	0	4	1	0	0	0	3
X_B	182	0	1	1	NA	1	0	1	NA	0	2	0	1	0	0	0	0	1	1	NA	3
X_B	183	1	0	0	1	1	1	1	1	1	3	0	NA	1	3	0	0	1	0	0	3
X_B	184	0	0	0	0	1	NA	0	2	0	0	0	0	2	2	1	0	NA	1	0	3
X_B	185	0	0	0	0	2	NA	0	0	1	2	0	0	2	1	0	0	0	0	0	2
X_B	186	0	0	0	1	0	NA	1	0	1	0	0	0	1	1	0	1	NA	0	0	2
X_B	187	1	0	NA	2	1	0	0	1	NA	1	0	0	1	3	4	1	2	1	0	2
X_B	188	1	1	2	1	2	0	0	2	0	0	0	0	1	0	1	0	0	0	0	NA
X_B	189	2	0	2	3	1	0	NA	NA	1	2	0	0	0	1	0	0	NA	0	NA	NA
X_B	190	2	1	2	1	2	1	1	0	0	0	0	0	1	0	0	0	0	NA	NA	3
X_B	191	2	1	NA	2	2	0	0	1	1	3	0	0	0	0	0	1	1	NA	1	0
X_B	192	2	2	1	0	0	1	1	2	0	3	0	1	0	1	0	1	1	0	1	0
X_B	193	2	1	NA	NA	2	0	NA	0	2	1	0	0	2	0	0	1	0	0	1	0
X_B	194	1	0	1	0	0	0	0	0	1	2	0	1	1	1	2	0	0	1	2	0
X_B	195	0	1	1	2	1	NA	0	1	0	2	0	3	0	0	1	1	0	1	0	1
X_B	196	1	2	2	0	1	0	0	0	0	0	0	0	0	0	0	0	0	0	0	0
X_B	197	1	2	1	2	NA	0	1	1	1	2	0	0	2	2	2	0	0	0	NA	0
X_B	198	1	1	0	0	0	0	0	0	1	1	2	0	2	NA	2	1	NA	NA	NA	2
X_B	199	0	2	NA	0	1	1	0	1	0	0	0	0	0	NA	0	1	1	NA	0	2
X_B	200	1	2	NA	3	0	1	1	0	1	1	0	0	1	0	1	2	2	1	0	2
X_B	201	0	1	2	2	0	2	1	1	0	1	0	0	0	1	0	3	1	0	0	2
X_B	202	1	0	1	2	0	1	0	0	1	2	0	NA	1	1	0	2	1	1	0	1
X_B	203	1	NA	NA	2	NA	0	1	1	1	2	0	0	0	1	0	3	1	0	0	3
X_B	204	NA	NA	1	1	2	0	NA	1	1	1	0	0	0	NA	0	0	0	0	4	3
X_B	205	1	NA	2	NA	1	0	0	1	0	1	0	2	NA	0	0	2	0	0	0	3
X_B	206	0	0	0	1	2	2	0	0	0	2	0	0	0	0	0	1	1	0	NA	3
X_B	207	0	0	NA	0	1	1	0	0	0	2	0	0	1	0	0	1	0	1	NA	2
X_B	208	0	0	0	NA	1	2	0	0	0	3	0	0	0	0	0	0	1	1	0	3
X_B	209	0	0	0	2	0	2	1	0	0	1	0	0	2	1	1	0	0	1	0	0
X_B	210	1	NA	NA	1	1	0	0	0	0	0	0	0	2	0	1	2	1	0	0	NA
X_B	211	0	0	NA	2	0	0	1	1	0	2	0	0	2	0	1	0	0	0	0	NA
X_B	212	0	0	0	0	0	1	1	0	0	1	1	0	0	0	0	0	2	0	0	NA
X_B	213	0	0	NA	2	0	0	0	1	1	1	1	0	1	1	0	2	4	0	0	1
X_B	214	0	0	0	0	0	1	2	2	1	0	0	0	2	1	2	0	0	0	NA	1
X_B	215	1	0	NA	0	0	1	NA	0	0	3	1	0	2	0	1	1	0	4	0	0
X_B	216	0	0	0	0	1	2	0	0	1	3	0	0	1	0	0	1	0	2	0	0
X_B	217	0	0	NA	NA	1	NA	0	1	2	2	0	0	1	0	0	1	0	3	0	0
X_B	218	0	0	0	0	1	1	0	0	0	2	0	0	1	0	0	2	0	1	NA	0
X_B	219	NA	0	0	1	1	1	0	0	2	1	0	0	0	0	0	1	0	0	0	2
X_B	220	0	0	0	1	0	0	1	0	1	1	0	0	1	0	0	0	0	1	0	2
X_B	221	0	0	0	2	0	NA	0	1	1	0	0	1	0	0	1	0	0	0	1	2
X_B	222	2	1	0	2	2	0	0	1	0	1	0	0	0	0	1	1	1	0	0	0
X_B	223	0	0	0	1	2	1	4	0	0	1	1	0	2	0	2	1	0	0	0	1
X_B	224	1	NA	0	1	0	0	0	0	1	0	0	0	1	0	1	0	1	0	0	2
X_B	225	1	1	0	1	0	0	0	1	0	0	0	0	0	1	0	1	4	0	NA	1
X_B	226	0	1	0	0	0	2	0	2	1	NA	2	0	0	0	0	0	1	1	0	0
X_B	227	1	0	0	1	0	0	0	NA	0	1	0	0	2	0	0	1	0	NA	0	0
X_B	228	1	1	0	2	1	1	0	NA	0	0	0	0	2	0	1	1	0	1	0	0
X_B	229	0	0	0	0	0	0	1	1	0	1	0	NA	0	1	0	0	NA	1	3	3
X_B	230	0	0	2	NA	2	NA	0	0	1	0	0	0	1	0	0	4	NA	1	0	NA
X_B	231	0	1	0	0	NA	0	NA	2	0	2	0	0	0	1	0	4	1	0	0	0
X_B	232	NA	0	0	NA	2	2	NA	0	NA	1	1	0	1	0	0	1	1	4	0	0
X_B	233	0	0	0	NA	0	1	0	1	1	1	0	0	0	1	0	0	1	4	0	0
X_B	234	1	0	1	2	1	0	NA	1	1	0	0	0	0	1	1	0	0	NA	0	0
X_B	235	0	0	NA	2	0	0	0	1	1	3	0	0	NA	0	0	0	0	0	0	2
X_B	236	2	1	0	NA	0	2	0	0	1	NA	0	0	0	0	1	0	0	NA	0	2
X_B	237	0	0	0	NA	2	3	0	1	1	0	0	0	1	0	0	1	1	NA	NA	0
X_B	238	1	0	0	0	0	NA	0	1	0	1	0	0	0	0	0	1	4	0	0	0
X_B	239	NA	0	NA	1	0	2	1	1	0	1	0	0	2	0	0	1	0	0	0	0
X_B	240	1	1	0	NA	1	1	1	0	0	0	0	0	2	0	0	1	1	0	0	0
X_B	241	NA	1	0	1	0	0	NA	0	0	1	0	0	1	0	0	0	0	0	NA	4
X_B	242	0	1	0	0	0	NA	1	0	0	0	0	0	NA	1	1	0	0	NA	NA	2
X_B	243	NA	0	0	0	0	0	NA	0	1	1	0	1	0	0	0	1	0	0	2	2
X_B	244	0	0	0	2	1	2	2	NA	1	NA	0	0	NA	0	0	1	NA	0	0	NA
X_B	245	1	0	1	0	1	1	0	0	NA	0	0	0	1	0	0	0	0	0	0	NA
X_B	246	1	1	1	0	1	0	0	1	0	1	1	0	3	1	2	1	1	0	NA	0
X_B	247	1	1	0	2	1	0	0	1	NA	1	0	0	3	0	0	1	NA	0	0	NA
X_B	248	0	1	NA	0	0	1	0	1	0	0	0	0	2	NA	0	1	1	0	2	0
X_B	249	1	0	1	1	0	1	1	1	0	0	0	0	0	NA	1	1	0	0	1	0
X_B	250	1	1	0	3	0	1	0	NA	1	0	0	0	3	NA	1	0	0	3	0	0
X_B	251	0	0	0	0	NA	0	0	0	0	2	0	0	0	0	1	0	0	0	0	1
X_B	252	0	0	2	1	1	1	0	0	0	NA	0	0	0	0	0	0	NA	0	NA	0
X_B	253	1	0	1	0	0	1	1	0	0	NA	0	0	1	NA	0	0	NA	1	1	0
X_B	254	1	0	0	0	1	NA	0	0	0	1	0	0	4	1	0	0	0	0	0	1
X_B	255	1	1	0	NA	1	0	NA	0	2	2	NA	0	4	1	0	1	0	1	0	0
X_B	256	1	0	0	0	1	0	1	NA	1	0	0	0	3	0	1	0	0	1	0	2
X_B	257	0	0	0	0	NA	1	2	0	0	2	2	4	NA	0	1	0	0	0	0	2
X_B	258	1	1	NA	0	NA	0	2	1	0	NA	1	1	NA	0	0	0	0	1	NA	2
X_B	259	0	0	0	1	0	1	1	0	0	1	0	NA	2	0	1	0	0	0	0	1
X_B	260	0	0	NA	1	1	1	0	1	2	0	0	NA	1	1	1	2	4	0	NA	0
X_B	261	0	0	0	0	1	1	0	0	0	0	0	0	1	0	0	0	0	1	0	0
X_B	262	1	2	1	0	1	1	NA	1	1	0	0	NA	NA	0	0	1	0	1	NA	0
X_B	263	0	2	0	0	2	1	0	1	0	1	0	0	1	0	1	0	4	0	0	0
X_B	264	1	1	0	0	0	1	0	1	0	1	2	NA	2	0	1	1	0	NA	0	0
X_B	265	0	1	0	0	NA	0	0	0	0	0	1	0	0	0	1	0	0	NA	0	0
X_B	266	0	0	2	2	1	1	0	0	0	NA	NA	0	1	0	0	1	1	0	0	0
X_B	267	0	1	0	1	2	0	2	0	0	2	0	0	2	0	0	0	0	NA	0	0
X_B	268	0	0	0	1	1	NA	0	1	1	1	0	1	0	0	1	1	0	0	0	0
X_B	269	1	0	0	0	1	0	0	NA	2	1	0	0	2	NA	0	0	0	NA	NA	1
X_B	270	1	0	0	0	0	0	0	0	0	1	0	1	2	0	0	1	0	0	0	0
X_B	271	2	NA	1	0	NA	2	0	1	2	0	0	0	0	0	0	0	0	0	0	0
X_B	272	1	0	NA	0	1	NA	0	NA	2	0	0	0	0	1	2	0	0	1	0	1
X_B	273	3	1	0	0	1	1	1	0	NA	NA	0	NA	0	NA	1	0	1	1	0	0
X_B	274	2	0	2	1	1	NA	0	1	0	2	0	0	0	0	1	0	0	1	0	0
X_B	275	1	0	0	0	0	0	1	0	1	2	1	0	0	1	1	0	1	1	0	0
X_B	276	2	1	0	2	1	0	1	0	1	1	0	0	0	1	0	1	1	0	0	0
X_B	277	1	0	NA	0	0	0	NA	NA	1	2	0	0	2	1	0	0	0	0	0	0
X_B	278	1	0	0	2	2	0	NA	1	NA	0	0	0	0	0	0	0	1	0	1	3
X_B	279	1	0	NA	0	0	0	0	0	1	0	0	0	0	1	1	0	1	0	0	2
X_B	280	0	1	0	2	0	1	0	1	0	0	0	0	1	1	1	0	0	0	0	2
X_B	281	NA	1	0	0	0	0	0	1	0	1	0	0	0	1	0	0	0	0	0	1
X_B	282	0	0	0	NA	0	0	NA	0	0	0	0	1	0	2	1	0	1	0	0	3
X_B	283	0	1	1	1	0	NA	1	NA	1	1	0	1	NA	2	3	3	0	0	0	4
X_B	284	0	1	0	2	2	0	0	0	1	1	0	0	0	0	4	0	0	0	0	1
X_B	285	0	0	0	1	2	0	0	NA	1	1	0	0	0	0	4	1	1	0	0	3
X_B	286	0	1	0	4	0	0	0	1	1	3	0	0	NA	0	0	1	0	1	0	2
X_B	287	1	0	0	2	0	1	0	0	2	2	0	0	NA	0	0	1	1	NA	0	3
X_B	288	1	0	0	0	0	NA	1	0	NA	2	0	0	0	1	1	0	0	0	0	0
X_B	289	NA	0	0	0	1	4	1	0	0	1	1	0	0	1	1	0	0	4	0	0
X_B	290	1	0	1	NA	0	2	0	0	1	0	0	0	1	1	0	0	0	0	1	1
X_B	291	0	2	2	0	2	0	1	1	NA	2	0	0	NA	0	0	3	0	0	0	3
X_B	292	1	2	0	1	0	0	1	0	1	0	0	0	1	1	0	0	0	1	NA	0
X_B	293	0	NA	1	0	1	2	0	0	0	1	0	0	0	0	0	0	0	1	NA	0
X_B	294	2	0	2	0	2	2	0	0	0	1	2	0	0	1	1	0	0	0	0	0
X_B	295	1	0	0	2	0	1	1	0	0	0	3	0	0	2	0	1	0	0	0	0
X_B	296	1	0	1	2	0	NA	0	0	1	NA	NA	0	0	3	0	1	0	0	0	0
X_B	297	NA	1	0	2	1	1	1	1	0	1	0	0	NA	0	0	1	1	0	0	NA
X_B	298	0	NA	1	1	0	0	NA	NA	0	0	0	0	0	1	1	0	1	0	0	NA
X_B	299	0	0	2	2	1	1	1	NA	1	0	0	0	0	0	0	0	1	0	0	1
X_B	300	1	0	0	0	0	0	1	1	0	NA	0	0	0	1	0	0	1	0	0	0
X_C	1	0	0	0	0	0	0	0	0	0	0	0	0	0	0	0	0	0	0	0	0
X_C	2	0	0	0	0	0	0	0	0	0	0	0	0	0	0	0	0	0	0	0	0
X_C	3	0	0	0	0	0	0	0	0	0	0	0	0	0	0	0	0	0	0	0	0
X_C	4	0	NA	0	0	0	0	0	0	0	1	0	0	0	0	0	0	0	0	NA	0
X_C	5	0	0	1	0	1	0	0	0	0	0	0	0	0	1	0	0	0	0	0	1
X_C	6	0	0	1	1	0	0	0	NA	1	2	0	NA	0	0	0	0	1	0	0	0
X_C	7	0	0	NA	0	0	0	NA	0	0	0	0	0	0	0	0	0	0	NA	0	0
X_C	8	0	0	0	0	0	0	0	0	0	0	0	0	0	0	0	0	0	0	0	0
X_C	9	0	0	1	0	0	0	0	1	0	1	1	0	0	0	0	0	0	0	0	0
X_C	10	0	NA	0	0	0	0	NA	1	0	0	1	0	0	0	0	0	1	0	0	1
X_C	11	0	0	0	0	1	0	0	0	0	0	0	1	1	0	NA	0	1	1	0	0
X_C	12	1	0	0	0	1	NA	0	0	1	0	0	0	0	0	0	0	0	0	0	0
X_C	13	0	0	0	0	0	0	0	0	1	NA	0	0	0	0	1	0	0	0	0	0
X_C	14	1	0	0	0	0	0	0	0	0	1	0	0	0	0	0	0	0	0	0	0
X_C	15	0	0	0	0	NA	0	0	0	0	0	0	0	0	0	0	0	0	0	0	NA
X_C	16	0	0	0	0	1	0	0	0	0	1	0	0	0	0	0	0	1	0	0	1
X_C	17	0	0	0	0	0	0	0	0	0	1	0	0	0	0	0	NA	0	0	0	0
X_C	18	0	0	0	0	0	0	0	0	0	1	0	0	0	1	0	0	0	0	0	0
X_C	19	0	0	1	1	0	NA	NA	0	0	1	0	0	0	0	0	NA	0	NA	0	0
X_C	20	0	0	0	1	1	1	0	1	0	1	1	NA	0	0	0	0	0	NA	0	0
X_C	21	0	0	0	0	0	0	0	0	NA	0	2	0	1	0	0	0	0	0	0	0
X_C	22	NA	0	1	0	NA	0	0	0	0	0	0	0	0	0	0	0	0	0	0	0
X_C	23	NA	0	1	0	0	0	0	0	0	0	0	0	0	0	0	0	2	0	0	0
X_C	24	0	0	1	0	NA	0	0	0	NA	0	0	0	0	2	0	0	1	0	0	0
X_C	25	0	0	0	0	0	0	0	0	1	1	0	0	0	2	0	0	0	1	0	0
X_C	26	0	1	0	1	0	0	1	0	0	0	0	0	0	1	0	0	0	0	NA	0
X_C	27	0	0	0	1	0	0	0	0	0	0	0	1	0	1	0	0	0	1	0	0
X_C	28	0	0	0	0	0	0	0	0	0	1	1	0	0	0	0	0	0	0	0	0
X_C	29	0	0	1	0	0	0	0	0	0	1	2	0	0	1	1	0	0	1	0	1
X_C	30	0	0	0	0	0	0	NA	NA	0	NA	0	0	0	1	0	2	0	0	0	0
X_C	31	0	0	0	0	0	0	0	0	0	0	0	0	0	0	1	1	0	0	0	0
X_C	32	0	0	1	0	0	0	0	0	NA	1	0	1	0	0	0	0	0	1	0	0
X_C	33	0	0	0	0	0	1	0	0	0	NA	0	0	0	0	0	0	0	NA	0	0
X_C	34	0	0	1	0	0	0	NA	0	0	0	0	0	0	0	NA	0	0	0	0	0
X_C	35	0	0	0	0	0	0	NA	0	0	0	0	0	0	0	0	0	0	0	0	0
X_C	36	0	0	0	1	1	1	3	0	NA	0	0	0	0	0	0	0	1	0	0	0
X_C	37	0	0	1	0	0	1	0	0	NA	1	0	0	0	0	0	0	2	0	0	0
X_C	38	0	NA	1	0	0	0	0	0	0	0	0	0	0	0	0	0	0	0	0	0
X_C	39	0	0	1	0	0	0	NA	0	0	NA	0	0	0	0	0	0	0	0	NA	NA
X_C	40	NA	0	0	1	0	0	0	1	0	NA	NA	0	0	0	0	1	0	0	0	0
X_C	41	0	0	0	1	0	0	0	0	NA	0	0	0	0	0	0	0	0	0	0	0
X_C	42	0	0	0	1	0	1	0	0	0	0	0	0	0	0	0	1	0	0	0	1
X_C	43	0	NA	0	0	1	0	0	0	0	1	0	0	0	0	0	0	0	1	0	0
X_C	44	0	0	0	0	0	0	0	0	0	0	0	NA	0	0	0	0	0	0	0	0
X_C	45	0	0	0	1	0	0	0	1	0	0	0	0	NA	0	0	0	0	0	0	0
X_C	46	0	0	0	0	0	0	0	0	0	0	0	0	0	0	0	0	0	0	0	0
X_C	47	0	0	0	0	0	1	0	0	0	0	0	0	0	0	1	0	0	NA	0	0
X_C	48	0	0	0	NA	0	1	0	0	NA	1	0	0	1	1	2	1	1	0	NA	NA
X_C	49	0	0	0	NA	1	0	NA	0	0	0	0	0	0	0	0	0	0	0	0	0
X_C	50	0	0	0	0	1	0	0	0	0	1	0	1	1	0	0	1	1	0	0	0
X_C	51	0	0	0	1	0	0	0	0	0	0	NA	0	0	0	0	2	1	0	0	0
X_C	52	0	0	0	0	0	1	0	0	4	0	1	0	0	0	0	0	0	1	0	NA
X_C	53	0	0	1	0	NA	0	1	0	NA	0	0	0	0	0	0	0	0	NA	0	0
X_C	54	0	0	1	0	0	0	0	0	0	1	0	0	0	0	0	0	0	0	0	0
X_C	55	NA	0	0	1	NA	NA	0	0	0	NA	0	NA	0	1	0	0	0	0	0	0
X_C	56	NA	0	0	2	0	0	NA	1	0	0	0	0	0	0	0	0	NA	0	0	0
X_C	57	0	0	1	1	0	0	0	0	0	0	1	0	0	2	0	1	NA	2	0	0
X_C	58	NA	0	1	NA	1	1	0	1	0	NA	0	0	0	0	2	1	0	0	0	0
X_C	59	0	0	0	NA	0	0	0	0	0	NA	2	0	0	3	0	0	0	0	0	1
X_C	60	0	0	0	NA	0	0	0	0	0	0	2	0	0	0	0	0	1	NA	0	0
X_C	61	0	0	1	0	0	0	0	0	0	1	0	0	0	2	0	0	0	0	0	0
X_C	62	0	0	1	0	0	0	0	0	0	0	1	0	NA	0	0	1	0	NA	0	0
X_C	63	0	0	0	0	0	0	0	0	0	0	3	0	NA	0	1	0	NA	0	0	1
X_C	64	0	0	1	0	0	NA	0	0	0	0	0	0	0	0	0	0	0	0	0	0
X_C	65	0	0	1	0	0	NA	0	1	NA	0	0	0	0	0	0	0	0	0	0	0
X_C	66	0	0	1	0	0	0	0	0	0	1	0	1	0	0	0	0	0	0	NA	0
X_C	67	0	0	1	1	0	0	1	0	0	0	0	0	0	0	0	0	1	0	0	0
X_C	68	0	0	0	0	0	NA	0	0	0	0	0	0	0	0	0	0	0	0	0	0
X_C	69	1	0	0	0	0	0	0	0	NA	0	0	NA	0	1	0	0	0	0	NA	0
X_C	70	0	0	1	1	0	0	0	0	0	0	0	0	NA	0	0	0	0	0	0	0
X_C	71	0	1	0	0	0	0	0	0	0	0	0	0	0	0	0	0	0	NA	0	0
X_C	72	0	0	NA	1	0	0	0	0	0	0	0	0	0	0	0	0	0	0	0	0
X_C	73	0	1	2	NA	0	0	NA	0	0	0	0	0	0	1	NA	0	1	0	0	0
X_C	74	0	1	2	1	0	0	NA	0	0	NA	0	0	0	0	0	0	0	0	0	0
X_C	75	0	0	1	0	NA	0	0	0	0	0	0	0	0	0	0	0	0	1	0	0
X_C	76	0	NA	1	NA	1	NA	1	NA	0	0	0	0	0	0	0	0	1	0	NA	NA
X_C	77	0	0	1	NA	0	0	0	0	0	0	0	0	0	0	0	0	0	0	1	0
X_C	78	0	0	0	1	0	0	0	0	0	0	0	0	1	0	0	0	0	0	0	0
X_C	79	0	0	2	1	0	1	0	0	0	0	0	0	NA	0	0	NA	0	1	0	0
X_C	80	0	0	2	0	0	0	0	0	0	0	0	0	1	0	0	0	0	0	0	NA
X_C	81	0	NA	0	1	0	0	NA	0	0	0	0	0	NA	1	0	NA	0	0	0	4
X_C	82	0	1	1	1	0	1	0	1	1	0	0	0	NA	0	0	0	0	0	0	1
X_C	83	0	0	1	0	1	1	NA	0	0	0	NA	0	NA	0	0	1	0	0	0	NA
X_C	84	0	0	0	1	NA	0	0	0	NA	0	0	0	NA	0	NA	1	0	NA	0	0
X_C	85	0	0	0	0	NA	0	0	0	0	0	NA	0	2	0	0	NA	0	1	0	0
X_C	86	0	1	0	0	0	0	0	0	0	0	0	0	0	0	NA	0	0	0	0	NA
X_C	87	0	0	2	0	0	0	0	0	0	0	0	0	0	0	0	0	0	0	0	1
X_C	88	0	0	NA	1	0	0	0	0	0	0	0	0	0	0	0	0	0	0	0	0
X_C	89	0	NA	0	0	0	0	0	0	0	1	0	1	0	0	0	0	0	0	0	0
X_C	90	1	0	0	1	0	0	0	0	0	0	1	0	0	0	2	0	0	0	0	0
X_C	91	0	0	1	0	0	0	0	NA	0	0	0	1	0	0	1	0	0	0	0	NA
X_C	92	NA	0	1	0	0	0	0	0	NA	0	0	0	0	0	0	0	1	1	0	0
X_C	93	1	1	0	NA	0	1	NA	0	NA	1	0	0	0	1	0	0	NA	0	0	0
X_C	94	NA	0	0	NA	0	NA	NA	0	0	0	0	0	0	0	0	0	0	0	0	0
X_C	95	0	0	0	0	0	0	0	0	0	0	1	NA	0	0	0	0	0	0	0	0
X_C	96	0	0	0	0	1	0	0	0	0	0	0	NA	0	0	0	0	0	0	0	0
X_C	97	0	0	1	0	NA	0	0	NA	0	0	0	0	0	0	0	0	0	0	0	0
X_C	98	0	0	1	1	0	NA	0	0	0	0	0	0	0	0	0	0	0	0	0	0
X_C	99	0	0	1	0	0	1	0	NA	0	1	0	0	0	0	0	0	0	1	0	0
X_C	100	NA	0	0	NA	1	0	0	1	0	0	0	1	0	0	1	1	1	0	0	1
X_C	101	0	0	0	0	0	0	0	0	0	0	0	1	0	1	1	0	0	0	0	NA
X_C	102	NA	0	0	1	0	0	0	0	0	0	0	0	0	0	1	NA	0	0	NA	0
X_C	103	0	0	0	0	NA	0	0	0	0	NA	0	0	0	0	NA	0	0	0	0	0
X_C	104	0	0	0	0	NA	1	0	NA	0	1	1	0	0	0	NA	0	0	0	0	0
X_C	105	0	0	1	NA	1	0	0	1	0	1	0	NA	2	0	1	0	0	1	1	0
X_C	106	0	0	2	0	1	1	0	0	0	1	0	NA	0	0	0	0	0	0	0	0
X_C	107	0	1	0	NA	NA	NA	NA	0	NA	0	0	0	0	NA	0	1	0	0	0	0
X_C	108	0	0	0	0	0	0	0	0	0	0	0	0	0	0	0	0	0	0	0	0
X_C	109	NA	NA	0	0	0	0	0	0	0	0	0	0	0	0	0	0	0	0	0	1
X_C	110	0	0	0	0	0	0	0	0	0	0	0	0	NA	0	0	0	0	1	0	0
X_C	111	0	0	0	1	0	1	1	1	0	0	0	NA	0	1	0	0	1	NA	1	0
X_C	112	0	0	0	0	0	0	0	0	1	NA	0	0	0	0	1	0	0	0	0	0
X_C	113	NA	0	0	0	0	0	0	0	0	1	0	0	0	0	0	0	0	0	0	1
X_C	114	0	0	0	1	0	1	0	0	0	0	0	2	0	0	0	0	0	0	0	0
X_C	115	0	NA	1	1	0	0	0	0	0	0	0	3	0	0	0	0	0	0	0	0
X_C	116	0	0	0	0	0	0	0	0	0	1	0	1	0	0	0	1	0	0	4	0
X_C	117	0	0	NA	0	1	NA	0	0	0	NA	1	0	0	0	0	1	0	0	NA	0
X_C	118	0	0	0	0	1	0	0	0	1	1	1	0	0	0	0	0	0	1	1	0
X_C	119	NA	0	NA	1	0	1	0	0	1	NA	1	0	0	0	0	1	0	0	0	0
X_C	120	0	0	0	0	0	NA	0	0	0	1	0	0	0	NA	0	0	1	NA	0	0
X_C	121	0	0	0	1	0	NA	0	1	0	0	0	0	NA	0	0	0	1	0	0	0
X_C	122	0	0	0	0	1	0	NA	0	0	0	0	0	0	0	0	0	1	0	0	0
X_C	123	1	0	0	NA	0	0	0	0	0	0	0	0	NA	0	1	0	0	1	0	0
X_C	124	0	0	1	0	1	0	NA	0	0	NA	0	0	0	0	0	0	0	NA	0	0
X_C	125	0	0	0	0	0	1	0	0	0	0	0	0	NA	0	0	1	0	NA	0	NA
X_C	126	0	0	0	0	2	0	0	0	0	0	1	0	0	NA	0	1	0	0	0	0
X_C	127	0	0	0	1	0	0	1	0	0	0	NA	0	0	0	0	1	0	NA	0	0
X_C	128	0	0	0	0	0	0	NA	1	0	0	0	NA	0	0	0	0	0	NA	0	0
X_C	129	0	0	1	1	0	NA	0	0	0	0	1	0	0	0	0	0	0	1	0	1
X_C	130	0	0	0	0	1	1	0	0	0	1	0	NA	0	0	1	0	0	0	0	0
X_C	131	0	0	1	0	NA	0	NA	0	0	0	0	0	0	0	2	NA	0	0	0	0
X_C	132	0	0	1	0	0	0	NA	0	0	0	0	0	0	1	0	0	NA	0	NA	0
X_C	133	0	0	0	0	0	0	0	0	0	0	0	0	0	0	0	0	0	1	1	0
X_C	134	0	NA	0	0	0	0	0	0	0	1	0	0	NA	0	0	0	1	0	0	1
X_C	135	0	0	1	NA	0	0	0	0	0	NA	0	0	0	0	0	0	2	1	0	0
X_C	136	0	0	NA	0	0	0	1	0	2	0	0	0	0	0	0	0	0	0	0	0
X_C	137	0	0	0	0	0	0	NA	0	0	0	0	NA	0	2	0	0	0	NA	0	0
X_C	138	NA	NA	0	0	0	0	0	0	0	1	1	0	0	0	0	0	0	0	1	0
X_C	139	0	0	NA	1	0	0	0	0	0	0	0	3	0	0	0	0	0	0	0	0
X_C	140	0	0	1	1	1	0	0	0	0	1	0	0	0	0	0	1	0	NA	0	0
X_C	141	0	0	NA	0	0	0	0	0	0	1	0	0	1	0	NA	0	0	0	0	0
X_C	142	0	0	0	0	0	0	0	0	0	0	2	0	NA	0	0	0	0	0	0	0
X_C	143	0	0	0	0	0	0	0	0	0	0	0	0	0	0	0	0	0	0	0	0
X_C	144	0	0	0	1	0	NA	0	0	0	0	0	0	0	0	0	0	0	0	0	0
X_C	145	NA	0	0	1	0	1	NA	0	0	0	0	0	0	NA	0	0	0	0	0	1
X_C	146	0	0	1	0	0	0	NA	0	0	NA	0	0	1	0	1	0	0	0	0	0
X_C	147	0	1	0	NA	0	0	0	0	0	1	0	0	0	1	0	0	1	0	0	1
X_C	148	0	0	0	0	NA	1	0	0	NA	NA	NA	0	0	0	0	NA	2	NA	0	0
X_C	149	0	0	1	0	0	NA	0	0	0	0	0	0	0	0	0	0	0	0	NA	0
X_C	150	0	0	0	0	1	1	0	0	0	1	1	0	1	0	0	1	0	0	0	0
X_C	151	0	0	0	0	1	0	1	0	1	0	0	0	0	0	0	1	0	0	NA	0
X_C	152	0	0	0	0	0	0	1	0	0	0	NA	0	2	1	0	1	1	1	0	0
X_C	153	NA	0	0	0	0	0	0	1	0	NA	0	0	0	0	1	0	0	1	1	0
X_C	154	0	0	0	0	0	0	0	0	0	0	NA	0	0	0	1	0	0	0	1	0
X_C	155	0	0	0	0	0	0	0	0	0	0	0	1	0	0	0	NA	0	0	0	0
X_C	156	NA	0	NA	0	0	1	0	0	0	1	1	2	0	0	1	0	0	1	0	0
X_C	157	0	0	0	0	0	0	0	0	0	4	0	NA	0	0	1	0	0	0	0	1
X_C	158	0	0	0	0	0	1	0	0	0	0	0	0	0	0	0	0	0	0	0	0
X_C	159	0	0	1	0	1	0	0	0	4	0	0	2	NA	0	1	0	0	0	0	0
X_C	160	0	NA	0	NA	0	0	0	0	0	0	0	0	NA	0	0	0	0	0	1	0
X_C	161	0	0	NA	0	0	0	0	0	0	0	0	0	0	0	0	2	0	0	0	0
X_C	162	0	0	0	0	0	0	0	0	0	0	0	0	0	0	0	0	0	0	NA	0
X_C	163	0	NA	1	0	0	1	0	1	0	0	0	0	0	NA	1	0	0	0	0	0
X_C	164	0	0	0	0	NA	0	0	0	0	0	0	1	0	0	0	1	NA	0	0	0
X_C	165	0	NA	0	0	0	0	0	0	0	0	0	0	0	0	0	0	0	NA	0	0
X_C	166	0	0	0	0	0	0	0	0	0	1	0	0	0	0	0	0	0	0	0	0
X_C	167	0	0	1	0	0	0	NA	0	0	1	1	0	0	NA	0	0	0	0	0	0
X_C	168	0	0	0	1	0	0	0	0	0	0	0	0	0	0	0	0	0	0	0	0
X_C	169	0	NA	0	0	0	1	0	0	0	0	0	0	0	0	0	0	0	1	0	0
X_C	170	0	NA	1	NA	0	0	NA	0	0	0	0	0	3	NA	0	0	1	0	0	0
X_C	171	0	0	1	NA	0	0	1	0	0	0	0	1	0	0	0	0	0	1	0	0
X_C	172	0	0	0	0	1	1	0	0	2	0	0	0	0	1	0	0	0	0	0	0
X_C	173	0	0	1	0	NA	0	NA	0	0	0	0	0	0	0	0	0	2	0	0	0
X_C	174	0	0	0	0	0	0	0	NA	NA	0	0	0	0	0	1	NA	1	0	0	0
X_C	175	0	0	1	0	0	0	0	0	NA	0	1	0	0	0	1	0	1	0	0	0
X_C	176	0	0	0	0	4	0	0	0	0	0	0	0	0	0	0	0	0	0	NA	0
X_C	177	0	0	0	0	NA	0	0	0	0	0	0	0	0	0	0	0	0	NA	0	0
X_C	178	0	0	0	0	0	0	4	0	1	0	0	0	0	0	0	0	0	0	0	0
X_C	179	0	NA	0	NA	0	1	NA	0	0	0	NA	0	0	0	1	0	0	0	0	0
X_C	180	0	NA	0	0	0	2	0	0	0	0	1	0	0	0	0	0	0	0	0	NA
X_C	181	0	0	0	0	1	0	0	0	0	0	1	0	1	0	0	0	0	0	0	0
X_C	182	0	0	1	0	1	2	0	0	0	0	0	1	0	1	0	0	0	0	0	0
X_C	183	0	NA	0	0	NA	0	0	0	NA	0	0	NA	0	0	0	0	0	0	0	1
X_C	184	0	0	0	0	0	0	0	0	0	1	0	0	1	0	0	1	0	0	0	0
X_C	185	0	0	1	1	0	NA	1	1	1	0	0	0	0	0	0	1	0	0	0	0
X_C	186	NA	0	0	0	1	0	0	0	0	0	0	0	0	0	0	0	0	0	NA	1
X_C	187	0	0	0	1	0	0	0	0	0	0	0	0	NA	NA	NA	0	0	0	0	0
X_C	188	NA	0	0	0	0	0	0	0	0	0	0	0	0	0	NA	0	0	0	0	0
X_C	189	0	0	0	0	NA	0	0	0	0	NA	0	0	0	0	0	0	0	NA	0	0
X_C	190	0	0	1	0	NA	0	0	0	0	0	0	0	0	0	0	3	1	0	0	1
X_C	191	0	0	0	0	1	0	NA	0	0	0	0	0	0	3	0	0	0	1	0	0
X_C	192	1	0	0	0	0	0	1	0	0	1	0	1	0	0	0	0	0	0	0	0
X_C	193	0	0	0	0	0	0	0	0	0	0	0	0	NA	0	0	0	0	1	1	0
X_C	194	0	0	0	0	0	NA	0	0	0	0	0	1	0	0	0	0	1	0	0	0
X_C	195	0	0	0	1	0	2	0	1	0	0	0	3	0	0	0	0	2	NA	0	1
X_C	196	0	0	1	1	0	1	1	1	0	0	0	0	0	0	0	NA	0	0	NA	0
X_C	197	0	0	1	1	0	0	1	0	0	0	0	0	0	0	0	0	0	0	0	0
X_C	198	0	0	0	1	0	0	1	0	0	0	2	0	0	NA	0	0	0	0	1	0
X_C	199	0	0	0	0	0	0	0	0	NA	1	0	0	0	0	0	0	0	0	1	0
X_C	200	0	0	1	0	0	NA	0	0	0	NA	0	0	NA	NA	1	0	1	NA	0	0
X_C	201	0	0	1	0	1	0	NA	0	1	0	0	0	0	0	0	0	0	NA	0	0
X_C	202	0	0	NA	1	0	0	NA	0	0	0	0	NA	NA	1	0	0	0	1	0	0
X_C	203	0	0	0	0	0	0	0	NA	0	1	0	0	1	0	0	1	1	0	0	0
X_C	204	0	0	0	0	0	0	0	0	0	0	0	0	0	0	0	1	0	1	1	0
X_C	205	0	0	0	0	0	NA	0	0	0	0	0	2	0	0	0	0	0	0	NA	0
X_C	206	0	0	0	0	0	0	0	0	0	0	0	0	0	0	0	NA	0	0	NA	0
X_C	207	0	0	0	0	0	0	0	0	0	0	0	0	0	0	0	0	0	0	0	0
X_C	208	0	NA	1	0	0	0	0	0	0	0	0	0	0	0	0	NA	0	0	0	0
X_C	209	0	0	0	0	0	0	0	0	0	0	0	0	0	0	0	NA	0	1	0	0
X_C	210	1	0	0	0	0	NA	NA	0	1	0	0	0	0	0	0	NA	0	0	0	1
X_C	211	0	0	0	0	1	0	0	0	0	1	0	0	0	0	1	0	1	0	0	0
X_C	212	0	0	2	1	0	0	0	0	1	0	1	0	0	1	0	0	0	0	0	0
X_C	213	0	0	0	0	0	NA	0	0	0	1	1	0	0	0	0	0	0	0	0	0
X_C	214	0	0	0	0	0	1	0	0	0	1	0	0	0	0	0	0	2	1	0	0
X_C	215	0	0	1	1	0	0	0	1	0	0	1	0	0	0	2	0	0	NA	0	0
X_C	216	0	0	1	0	0	0	0	NA	1	0	0	0	0	0	1	0	0	0	0	0
X_C	217	0	0	0	NA	1	0	NA	0	0	0	0	0	NA	0	0	0	1	0	0	0
X_C	218	0	NA	NA	0	0	0	0	0	0	0	0	0	0	0	0	0	0	0	0	0
X_C	219	0	0	0	0	0	0	0	0	0	1	0	0	1	0	0	0	0	0	0	0
X_C	220	0	0	0	1	0	0	0	0	0	1	0	0	0	0	0	0	0	0	NA	0
X_C	221	0	0	1	0	0	0	NA	0	0	0	0	1	0	0	0	0	2	0	0	0
X_C	222	0	0	0	0	0	1	0	0	0	0	0	0	0	0	0	NA	0	1	0	0
X_C	223	0	1	0	0	0	0	0	0	0	NA	1	0	0	0	0	0	0	1	0	0
X_C	224	0	0	1	0	0	0	0	0	0	0	0	0	0	0	0	0	0	1	0	1
X_C	225	0	NA	0	NA	1	0	0	0	0	0	0	0	0	0	0	0	0	0	NA	0
X_C	226	0	0	0	0	1	NA	0	0	0	1	2	0	0	0	0	0	0	0	0	0
X_C	227	0	0	0	NA	1	0	NA	0	0	0	0	0	0	0	0	0	0	0	0	1
X_C	228	1	1	0	0	NA	0	1	1	0	1	0	0	0	0	0	0	0	NA	0	0
X_C	229	0	0	1	0	1	0	0	0	0	NA	0	NA	0	0	0	0	NA	0	0	0
X_C	230	0	0	0	0	1	0	0	0	0	1	0	0	0	1	0	0	1	0	0	0
X_C	231	0	NA	0	0	0	1	0	0	0	1	0	0	NA	0	NA	2	0	1	0	0
X_C	232	0	0	0	1	1	0	0	0	0	0	1	0	NA	0	1	0	0	0	0	0
X_C	233	0	0	1	0	1	0	0	0	0	0	0	0	0	0	0	0	0	0	1	0
X_C	234	0	0	0	0	0	1	0	0	0	0	0	0	0	1	0	0	1	0	1	0
X_C	235	0	0	0	1	0	0	0	0	1	0	0	0	0	0	0	0	0	NA	0	1
X_C	236	0	0	1	NA	0	1	0	0	0	0	0	0	0	0	1	0	0	0	0	0
X_C	237	NA	0	0	0	1	0	0	0	0	0	0	0	0	NA	1	0	0	0	0	0
X_C	238	NA	1	1	0	0	1	0	0	1	0	0	0	NA	NA	1	0	1	0	0	0
X_C	239	0	0	0	0	0	0	1	1	0	0	0	0	0	1	0	0	1	0	0	0
X_C	240	0	1	0	0	NA	1	0	0	0	0	0	0	0	0	0	0	0	0	0	0
X_C	241	NA	0	0	0	2	1	0	0	0	0	0	0	1	0	0	0	0	0	0	1
X_C	242	0	NA	0	1	0	NA	0	0	0	0	0	0	0	0	0	0	0	NA	0	0
X_C	243	0	0	0	NA	1	1	0	0	0	0	0	1	0	1	3	NA	0	0	0	0
X_C	244	NA	0	0	0	0	1	0	0	0	0	0	0	0	0	0	NA	0	0	0	1
X_C	245	0	0	0	0	0	0	0	1	0	1	0	0	0	0	0	1	0	0	0	0
X_C	246	NA	0	0	0	0	1	NA	0	0	NA	1	0	0	0	0	0	0	1	1	0
X_C	247	0	0	0	0	0	0	0	0	1	1	0	0	1	0	0	0	0	0	NA	0
X_C	248	1	0	0	NA	0	NA	0	0	0	0	0	0	0	0	1	0	0	0	0	NA
X_C	249	0	0	0	0	0	0	0	0	0	0	0	0	0	1	0	0	0	0	0	0
X_C	250	0	0	0	0	0	0	0	0	0	0	0	0	0	2	0	0	0	0	0	0
X_C	251	0	0	NA	0	0	0	0	0	2	0	0	0	0	0	NA	0	0	2	0	0
X_C	252	0	0	0	1	0	NA	NA	0	1	0	0	0	2	0	0	0	0	0	0	NA
X_C	253	NA	0	NA	NA	0	0	1	0	0	0	0	0	0	0	0	0	0	0	0	1
X_C	254	1	3	1	0	0	0	0	0	0	0	0	0	NA	0	0	0	0	0	0	0
X_C	255	0	0	1	0	0	0	0	0	1	0	NA	0	0	0	0	0	0	NA	0	1
X_C	256	0	0	0	NA	0	0	0	0	0	0	0	0	0	0	0	NA	1	0	0	0
X_C	257	0	1	1	0	0	0	0	1	0	1	2	4	0	0	0	0	2	0	NA	1
X_C	258	NA	0	0	0	0	0	0	0	0	0	1	1	0	0	1	0	0	0	0	0
X_C	259	NA	1	0	1	0	0	0	0	0	0	0	NA	0	0	0	0	0	0	0	0
X_C	260	0	0	1	0	1	1	0	0	0	1	0	NA	0	NA	0	0	0	0	0	0
X_C	261	0	0	0	1	0	1	NA	1	0	1	0	0	NA	0	0	0	0	0	NA	0
X_C	262	NA	0	0	1	1	1	0	0	0	0	0	NA	0	0	2	0	0	0	0	0
X_C	263	0	1	1	1	0	0	NA	0	0	0	0	0	0	0	0	0	0	0	0	0
X_C	264	0	0	0	0	2	0	NA	0	1	0	2	NA	0	1	0	0	1	0	0	0
X_C	265	0	0	2	1	0	NA	0	0	1	0	1	0	0	0	0	0	0	0	0	0
X_C	266	0	NA	0	1	0	0	0	0	0	0	NA	0	0	0	0	1	0	0	0	1
X_C	267	NA	NA	0	0	1	0	NA	0	0	0	0	0	0	0	0	0	1	0	0	0
X_C	268	0	0	0	1	0	0	0	0	1	NA	0	1	1	0	0	0	0	0	0	0
X_C	269	0	1	0	1	1	0	0	0	1	NA	0	0	0	0	0	0	0	NA	0	0
X_C	270	0	0	0	0	1	NA	0	0	0	0	0	1	0	0	1	0	0	0	0	1
X_C	271	0	0	0	0	0	NA	0	0	0	0	0	0	1	0	0	0	0	NA	0	0
X_C	272	0	0	0	0	1	0	0	0	0	0	0	0	0	0	0	0	0	NA	1	0
X_C	273	0	NA	0	1	NA	0	NA	0	0	0	0	NA	0	1	0	NA	0	0	0	0
X_C	274	0	NA	0	1	1	0	NA	0	0	0	0	0	0	0	0	1	1	0	0	0
X_C	275	NA	0	0	NA	0	0	1	0	0	0	1	0	0	0	1	1	0	NA	0	0
X_C	276	NA	NA	0	0	0	0	0	0	1	0	0	0	0	0	0	0	0	0	0	1
X_C	277	4	NA	1	1	0	1	0	0	0	0	0	0	0	0	0	0	0	NA	0	0
X_C	278	0	0	0	0	0	0	0	0	0	1	0	0	0	0	0	0	0	0	0	0
X_C	279	4	NA	0	0	0	0	NA	0	0	0	0	0	2	0	0	NA	0	0	0	0
X_C	280	NA	0	0	0	1	0	0	0	0	0	0	0	0	0	0	0	1	0	0	NA
X_C	281	1	1	0	1	0	0	0	0	1	1	0	0	0	0	0	0	NA	NA	0	0
X_C	282	0	0	0	0	0	0	0	0	0	0	0	1	0	NA	1	0	1	0	0	NA
X_C	283	0	0	0	0	0	0	0	0	0	0	0	1	0	0	0	0	1	1	0	0
X_C	284	0	0	0	1	1	0	0	NA	0	0	0	0	0	0	NA	0	0	0	0	0
X_C	285	0	0	1	1	0	0	0	0	0	0	0	0	1	0	0	0	0	0	0	0
X_C	286	0	0	0	1	0	0	NA	0	0	0	0	0	0	0	0	0	0	1	NA	0
X_C	287	NA	0	1	0	0	0	NA	0	0	0	0	0	0	1	0	0	0	NA	NA	0
X_C	288	0	0	0	0	0	0	0	0	0	0	0	0	0	0	0	0	0	0	NA	NA
X_C	289	NA	0	0	0	NA	0	0	0	0	1	1	0	0	0	0	1	NA	0	0	1
X_C	290	0	0	0	0	0	0	0	0	1	1	0	0	0	0	0	0	0	NA	0	0
X_C	291	0	0	0	1	0	0	0	0	0	1	0	0	0	0	0	0	0	0	NA	0
X_C	292	0	0	0	0	0	NA	0	0	0	1	0	0	0	0	NA	0	0	0	0	1
X_C	293	0	NA	1	0	0	0	NA	NA	NA	1	0	0	0	1	1	0	0	0	NA	NA
X_C	294	0	0	0	0	1	0	3	0	0	1	2	0	0	0	0	0	NA	1	NA	0
X_C	295	0	0	0	0	1	1	1	0	0	0	3	0	0	0	0	0	0	0	0	1
X_C	296	NA	0	0	1	0	0	0	0	1	0	NA	0	1	0	NA	0	1	0	1	0
X_C	297	0	1	1	1	0	0	0	NA	0	0	0	0	0	0	0	2	NA	0	NA	0
X_C	298	0	0	0	0	1	0	0	0	1	0	0	0	0	0	0	0	0	0	0	1
X_C	299	0	0	0	0	0	0	0	0	0	0	0	0	0	0	0	0	0	0	1	0
X_C	300	0	0	0	0	1	0	0	0	0	1	0	0	0	0	0	0	0	0	1	0
NA: Not assessed, missing plant
